# Supplementary material for: Identification of metabolism-related subtypes and feature genes in Alzheimer’s disease
Source: J Transl Med. 2023 Sep 15;21:628. doi: 10.1186/s12967-023-04324-y (PMC10504766; doi:10.1186/s12967-023-04324-y)
Supplement: Supplementary file 3 — Additional file 3: Table S1. GEO datasets information. Table S2. Primer sequences of feature genes. Table S3. KEGG pathway enrichment analyses of hub genes in cyan module. Table S4. GO enrichment analyses of hub genes in cyan module. [file 12967_2023_4324_MOESM3_ESM.xlsx]

## Sheet: Table.S1
Table S1:GEO datasets information
GEO	Platform	Samples(number)
		total	normal	AD
GSE48350	GPL570	253	173	80
GSE5281	GPL570	161	74	87
GSE28146	GPL570	30	8	22
GSE122063	GPL16699	100	44	56
GSE118553	GPL10558	401	301	100
GSE8442201	GPL570	62	28	34
GSE132903	GPL10558	195	98	97
GSE102641	GPL24170	60	0	60

## Sheet: Table.S2
Table S2: Primers sequence of feature genes
Primer name	Sequence(5' →️3')
GAPDH-F	GGTGAAGGTCGGTGTGACCG
GAPDH-R	CTCGCTCCTGGAAGATGGTG
m-GFAP-F	CACCTACAGGAAATTGCTGGAGG
m-GFAP-R	CCACGATGTTCCTCTTGAGGTG
CYB5R3-F	CGTTGTCAGGACGGTGAAGTCT
CYB5R3-R	TAGCACACGGTGTGGTCGTTTG
DARS-F	GCATCTGCCATCTCTTCCGAGA
DARS-R	TGTGGAGACTGAGCAAGGTAGG
EZR-F	TCAGGTGGTAAAGACGAT
EZR-R	AAGTTTCAGCCAGGTAGG
KCNC1-F	CGCTGGCAACCGCGCATCTG
KCNC1-R	GACAGAAGGTTGTGATGGAGACC
COLEC12-F	ACTCCAAGCACGGTCAGCTCAT
COLEC12-R	CTTGTTGCCAGTTGGACCAGGT
TST-F	GAGCAGGTCCTAGAGAATCTCC
TST-R	TGTTGACTGAGCCACGGATGTG
KIAA0513-F	CTGAGGTTCTGGAATGCTGCCT
KIAA0513-R	TCGTTGAAGCGCAGGCTGTCAT

## Sheet: Table.S3
Table S4: KEGG pathway enrichment analyses of hub genes in cyan module
ID	Description	GeneRatio	BgRatio	pvalue	p.adjust	qvalue	Count	geneID
hsa04727	GABAergic synapse	17/176	89/8292	3.33e-12	8.2e-10	4.91e-10	17	5567/23710/4905/2744/9568/5579/2561/57468/2571/2562/2785/107/2566/2554/10681/2563/27165
hsa04724	Glutamatergic synapse	16/176	114/8292	1.81e-09	2.23e-07	1.33e-07	16	5567/5530/2891/5532/2744/5579/2785/107/3708/9456/2903/10681/9229/2911/2893/27165
hsa04721	Synaptic vesicle cycle	13/176	78/8292	7.56e-09	6.2e-07	3.71e-07	13	6616/6857/6812/527/4905/526/535/534/10815/528/6804/23025/22999
hsa04723	Retrograde endocannabinoid signaling	17/176	148/8292	1.26e-08	7.75e-07	4.64e-07	17	5567/2891/5579/2561/5602/2562/2785/107/2566/2554/5601/3708/22999/10681/2911/2893/2563
hsa04728	Dopaminergic synapse	15/176	132/8292	1.09e-07	5.37e-06	3.22e-06	15	801/5567/5530/2891/5532/5579/5602/2785/5601/3708/2903/10681/6323/64764/2893
hsa04720	Long-term potentiation	11/176	67/8292	1.32e-07	5.41e-06	3.24e-06	11	801/5567/5530/2891/5532/5579/5604/107/3708/2903/2911
hsa05032	Morphine addiction	12/176	91/8292	4.22e-07	1.35e-05	8.1e-06	12	5567/9568/5579/2561/2562/2785/107/2566/2554/5136/10681/2563
hsa04022	cGMP-PKG signaling pathway	16/176	167/8292	4.4e-07	1.35e-05	8.1e-06	16	801/5530/488/5532/491/476/5604/107/490/3708/5581/291/2768/492/6543/64764
hsa04020	Calcium signaling pathway	19/176	240/8292	6.99e-07	1.91e-05	1.14e-05	19	801/5567/5530/488/5532/5579/491/2246/107/3707/490/3708/5136/291/492/2903/6543/2254/2911
hsa04261	Adrenergic signaling in cardiomyocytes	15/176	154/8292	8.29e-07	2.04e-05	1.22e-05	15	801/5567/488/491/476/107/490/492/6543/6330/55799/783/785/64764/10369
hsa04024	cAMP signaling pathway	18/176	225/8292	1.2e-06	2.69e-05	1.61e-05	18	801/5567/2891/488/9568/491/476/5604/5602/107/5058/5601/490/5291/492/2903/64764/2893
hsa05033	Nicotine addiction	8/176	40/8292	1.51e-06	3.1e-05	1.86e-05	8	2891/2561/2562/2566/2554/2903/2893/2563
hsa05031	Amphetamine addiction	10/176	69/8292	1.66e-06	3.13e-05	1.88e-05	10	801/5567/5530/2891/5532/5579/6804/2903/64764/2893
hsa05120	Epithelial cell signaling in Helicobacter pylori infection	10/176	70/8292	1.9e-06	3.33e-05	2e-05	10	527/526/535/534/7082/5602/5058/5601/6416/528
hsa04925	Aldosterone synthesis and secretion	11/176	98/8292	6.51e-06	0.000106765	6.4e-05	11	801/5567/5579/491/476/107/490/3708/5581/492/64764
hsa05110	Vibrio cholerae infection	8/176	50/8292	8.81e-06	0.000135513	8.12e-05	8	5567/527/526/535/534/7082/528/9414
hsa04530	Tight junction	14/176	169/8292	1.31e-05	0.000189517	0.000113532	14	5567/4628/7082/5590/5602/7277/5601/5581/23327/9414/4478/5872/57180/1741
hsa05414	Dilated cardiomyopathy	10/176	96/8292	3.35e-05	0.000457776	0.000274235	10	5567/488/107/6543/55799/783/3693/785/3691/10369
hsa04713	Circadian entrainment	10/176	97/8292	3.67e-05	0.000474771	0.000284416	10	801/5567/2891/5579/2785/107/3708/2903/10681/2893
hsa04930	Type II diabetes mellitus	7/176	46/8292	4.58e-05	0.000563849	0.000337779	7	3098/5590/5602/5601/5581/5291/6833
hsa04010	MAPK signaling pathway	18/176	294/8292	4.89e-05	0.000573192	0.000343376	18	5567/5530/5532/5579/5604/5602/2246/9448/5058/5601/6416/2768/10125/55799/783/2254/785/10369
hsa04911	Insulin secretion	9/176	86/8292	8.05e-05	0.000899949	0.000539122	9	6616/5567/5579/476/107/27445/6804/6833/64764
hsa04926	Relaxin signaling pathway	11/176	129/8292	8.75e-05	0.000935801	0.0005606	11	5567/5604/5590/5602/2785/107/5601/6416/5291/10681/64764
hsa04540	Gap junction	9/176	88/8292	9.64e-05	0.000987114	0.000591339	9	7280/5567/5579/7082/5604/107/7277/3708/2911
hsa04921	Oxytocin signaling pathway	12/176	154/8292	0.000100316	0.000987114	0.000591339	12	801/5567/5530/5532/5579/5604/107/3708/55799/783/785/10369
hsa04961	Endocrine and other factor-regulated calcium reabsorption	7/176	53/8292	0.000116507	0.00110233	0.000660361	7	5567/5579/491/476/490/492/6543
hsa04912	GnRH signaling pathway	9/176	93/8292	0.000148244	0.00130243	0.000780233	9	801/5567/5579/5604/5602/107/5601/3708/6416
hsa04970	Salivary secretion	9/176	93/8292	0.000148244	0.00130243	0.000780233	9	801/5567/5579/491/476/107/490/3708/492
hsa04726	Serotonergic synapse	10/176	115/8292	0.000156436	0.00132701	0.000794958	10	5567/5579/2561/5604/2562/2785/3708/10681/260293/3751
hsa05022	Pathways of neurodegeneration	23/176	476/8292	0.000171839	0.00140908	0.000844122	23	801/7280/7345/5530/2891/4747/488/5532/3831/5579/4741/5604/5602/7277/5601/8851/3708/291/4744/6804/2903/2911/2893
hsa04666	Fc gamma R-mediated phagocytosis	9/176	97/8292	0.000204848	0.00153662	0.000920524	9	5579/8936/5604/5058/10163/5581/273/5291/57180
hsa05412	Arrhythmogenic right ventricular cardiomyopathy	8/176	77/8292	0.000212215	0.00153662	0.000920524	8	488/6543/55799/783/3693/785/3691/10369
hsa05017	Spinocerebellar ataxia	11/176	143/8292	0.00021972	0.00153662	0.000920524	11	2891/488/5579/5602/5601/3708/291/2259/5291/2903/2911
hsa04750	Inflammatory mediator regulation of TRP channels	9/176	98/8292	0.000221508	0.00153662	0.000920524	9	801/5567/5579/5602/107/5601/3708/5581/5291
hsa04935	Growth hormone synthesis, secretion and action	10/176	120/8292	0.000222351	0.00153662	0.000920524	10	5567/5579/5604/5602/107/5601/3708/6416/5291/64764
hsa04966	Collecting duct acid secretion	5/176	27/8292	0.000224871	0.00153662	0.000920524	5	527/526/535/534/528
hsa05132	Salmonella infection	15/176	249/8292	0.00025444	0.00166806	0.000999263	15	7280/3831/5604/5602/1780/7277/5058/5601/6416/79026/5291/6281/57180/51209/79443
hsa04978	Mineral absorption	7/176	60/8292	0.000257667	0.00166806	0.000999263	7	2512/491/476/490/492/261729/6543
hsa04810	Regulation of actin cytoskeleton	14/176	229/8292	0.000352944	0.00222626	0.00133366	14	4628/8936/5604/2246/5058/10163/2768/55740/5291/4478/57180/2254/3693/3691
hsa04014	Ras signaling pathway	14/176	236/8292	0.000478667	0.0029438	0.00176351	14	801/5567/5579/5604/5602/2785/2246/5058/5601/5291/2903/10125/10681/2254
hsa04260	Cardiac muscle contraction	8/176	87/8292	0.000492311	0.00295386	0.00176954	8	488/10479/476/6543/55799/783/785/10369
hsa05410	Hypertrophic cardiomyopathy	8/176	90/8292	0.000618816	0.00362449	0.00217128	8	488/6543/55799/783/3693/785/3691/10369
hsa04725	Cholinergic synapse	9/176	113/8292	0.000640361	0.00366346	0.00219463	9	5567/5579/5604/2785/107/3708/5291/10681/64764
hsa05130	Pathogenic Escherichia coli infection	12/176	197/8292	0.000964416	0.00532309	0.00318884	12	7280/4628/7082/8936/5602/4644/7277/5058/5601/10163/2768/57180
hsa05163	Human cytomegalovirus infection	13/176	225/8292	0.000973735	0.00532309	0.00318884	13	801/5567/5530/5532/5579/5604/2785/107/3708/2768/5291/10681/64764
hsa04070	Phosphatidylinositol signaling system	8/176	97/8292	0.00101753	0.00544157	0.00325982	8	801/5579/3707/8867/3708/3631/5291/8527
hsa05231	Choline metabolism in cancer	8/176	98/8292	0.00108829	0.00569614	0.00341232	8	5579/8936/5604/5602/5601/10163/5291/8527
hsa04972	Pancreatic secretion	8/176	102/8292	0.00141165	0.00720069	0.00431364	8	488/5579/491/476/107/490/3708/492
hsa04145	Phagosome	10/176	152/8292	0.00143428	0.00720069	0.00431364	10	7280/527/526/535/534/9341/1780/7277/528/3693
hsa04625	C-type lectin receptor signaling pathway	8/176	104/8292	0.00159973	0.00769371	0.00460898	8	801/5530/5532/5602/5058/5601/3708/5291
hsa04660	T cell receptor signaling pathway	8/176	104/8292	0.00159973	0.00769371	0.00460898	8	5530/5532/5604/5602/5058/5601/5291/10125
hsa04730	Long-term depression	6/176	60/8292	0.00162631	0.00769371	0.00460898	6	2891/5579/5604/3708/2768/2911
hsa05170	Human immunodeficiency virus 1 infection	12/176	212/8292	0.00181135	0.00840742	0.00503653	12	801/5530/5532/5579/5604/5602/2785/5058/5601/3708/5291/10681
hsa04012	ErbB signaling pathway	7/176	85/8292	0.0021128	0.00957634	0.00573679	7	5579/5604/5602/5058/5601/6416/5291
hsa04270	Vascular smooth muscle contraction	9/176	134/8292	0.00214105	0.00957634	0.00573679	9	801/5567/5579/4628/5604/107/3708/5581/2768
hsa04929	GnRH secretion	6/176	64/8292	0.00227146	0.00997819	0.00597752	6	9568/5579/5604/3708/5291/348980
hsa04910	Insulin signaling pathway	9/176	137/8292	0.00249083	0.0107499	0.00643983	9	801/5567/3098/5604/5590/5602/5601/5291/89801
hsa04915	Estrogen signaling pathway	9/176	138/8292	0.00261702	0.0110998	0.00664941	9	801/5567/9568/5604/107/3708/5291/64764/2911
hsa04371	Apelin signaling pathway	9/176	139/8292	0.00274822	0.0112949	0.00676628	9	801/5567/5604/2785/107/3708/5581/10681/6543
hsa05167	Kaposi sarcoma-associated herpesvirus infection	11/176	194/8292	0.00275484	0.0112949	0.00676628	11	801/5530/5532/5604/5602/2785/5601/3708/6416/5291/10681
hsa04668	TNF signaling pathway	8/176	114/8292	0.00285821	0.0115265	0.00690507	8	5604/10059/5602/5601/6416/9530/5291/64764
hsa04924	Renin secretion	6/176	69/8292	0.00332914	0.0132092	0.00791307	6	801/5567/5530/5532/3708/5136
hsa05030	Cocaine addiction	5/176	49/8292	0.00364618	0.0142375	0.00852907	5	5567/2891/8851/2903/64764
hsa04071	Sphingolipid signaling pathway	8/176	121/8292	0.00412395	0.0158514	0.00949594	8	5579/5604/5590/5602/5601/5581/2768/5291
hsa04015	Rap1 signaling pathway	11/176	210/8292	0.00503363	0.01878	0.0112503	11	801/5579/5604/5590/2246/107/51466/55740/5291/2903/2254
hsa04918	Thyroid hormone synthesis	6/176	75/8292	0.00503853	0.01878	0.0112503	6	5567/5579/476/107/3708/64764
hsa05020	Prion disease	13/176	273/8292	0.00530699	0.0194497	0.0116515	13	7280/5567/5530/5532/3831/5602/7277/5601/3708/291/5291/2903/64764
hsa04971	Gastric acid secretion	6/176	76/8292	0.00537633	0.0194497	0.0116515	6	801/5567/5579/476/107/3708
hsa04068	FoxO signaling pathway	8/176	131/8292	0.00663464	0.023316	0.0139677	8	23710/5604/5602/5601/9456/5291/10769/2911
hsa04114	Oocyte meiosis	8/176	131/8292	0.00663464	0.023316	0.0139677	8	801/7532/5567/5530/5532/5604/107/3708
hsa04928	Parathyroid hormone synthesis, secretion and action	7/176	106/8292	0.00720259	0.0249555	0.0149498	7	5567/5579/5604/107/3708/2768/64764
hsa00250	Alanine, aspartate and glutamate metabolism	4/176	37/8292	0.00750203	0.0251584	0.0150714	4	2744/2571/440/27165
hsa04960	Aldosterone-regulated sodium reabsorption	4/176	37/8292	0.00750203	0.0251584	0.0150714	4	5579/476/23327/5291
hsa05166	Human T-cell leukemia virus 1 infection	11/176	222/8292	0.00756797	0.0251584	0.0150714	11	5567/5530/5532/5604/5602/107/5601/6416/291/5291/64764
hsa04931	Insulin resistance	7/176	108/8292	0.00795624	0.0260965	0.0156333	7	5579/5590/5602/5601/5581/5291/64764
hsa04370	VEGF signaling pathway	5/176	59/8292	0.00807896	0.0261503	0.0156656	5	5530/5532/5579/5604/5291
hsa04742	Taste transduction	6/176	86/8292	0.00972449	0.0310679	0.0186115	6	5567/9568/6326/2554/5136/2911
hsa04964	Proximal tubule bicarbonate reclamation	3/176	23/8292	0.0121831	0.0384236	0.023018	3	2744/476/27165
hsa04962	Vasopressin-regulated water reabsorption	4/176	44/8292	0.013753	0.0428257	0.0256551	4	5567/4905/1780/64764
hsa04919	Thyroid hormone signaling pathway	7/176	121/8292	0.0143442	0.0438872	0.026291	7	5567/488/5579/476/5604/10231/5291
hsa04664	Fc epsilon RI signaling pathway	5/176	68/8292	0.0144507	0.0438872	0.026291	5	5604/5602/5601/6416/5291
hsa05230	Central carbon metabolism in cancer	5/176	70/8292	0.0162227	0.0484602	0.0290305	5	2744/3098/5604/5291/27165
hsa05010	Alzheimer disease	15/176	384/8292	0.0163504	0.0484602	0.0290305	15	801/7280/5530/488/5532/3831/5604/5602/7277/5601/8851/3708/291/5291/2903
hsa04973	Carbohydrate digestion and absorption	4/176	47/8292	0.0172087	0.0503969	0.0301907	4	5579/476/3098/5291
hsa04621	NOD-like receptor signaling pathway	9/176	186/8292	0.0174143	0.0503989	0.0301919	9	23710/10628/10059/5602/5601/3708/140609/84168/7205
hsa01522	Endocrine resistance	6/176	98/8292	0.0177051	0.0506448	0.0303392	6	5567/5604/5602/107/5601/5291
hsa04514	Cell adhesion molecules	8/176	157/8292	0.0184726	0.0522329	0.0312906	8	9378/4267/8506/9369/1462/26050/139065/22865
hsa04933	AGE-RAGE signaling pathway in diabetic complications	6/176	100/8292	0.0193732	0.0541569	0.0324431	6	5579/5590/5602/5601/5581/5291
hsa04916	Melanogenesis	6/176	101/8292	0.0202462	0.0559614	0.0335241	6	801/5567/5579/5604/107/64764
hsa04062	Chemokine signaling pathway	9/176	192/8292	0.0209526	0.0571628	0.0342439	9	5567/5579/5604/5590/2785/107/5058/5291/10681
hsa04914	Progesterone-mediated oocyte maturation	6/176	102/8292	0.0211456	0.0571628	0.0342439	6	5567/5604/5602/107/5601/5291
hsa05161	Hepatitis B	8/176	162/8292	0.0218562	0.0584415	0.0350099	8	5579/5604/5602/5601/6416/5291/64764/6775
hsa05165	Human papillomavirus infection	13/176	331/8292	0.0236879	0.0626584	0.0375361	13	5567/527/526/535/534/5604/5590/528/5291/1741/3693/64764/3691
hsa04922	Glucagon signaling pathway	6/176	107/8292	0.0260497	0.0681725	0.0408393	6	801/5567/5530/5532/3708/64764
hsa05135	Yersinia infection	7/176	137/8292	0.0264298	0.0684392	0.0409991	7	5604/5602/5601/6416/10163/5291/57180
hsa04310	Wnt signaling pathway	8/176	170/8292	0.0281482	0.0721299	0.04321	8	5567/5530/5532/5579/5602/23500/5601/6907
hsa04140	Autophagy - animal	7/176	141/8292	0.0302923	0.0768237	0.0460219	7	5567/23710/5604/5602/5601/3708/5291
hsa04662	B cell receptor signaling pathway	5/176	84/8292	0.0327288	0.0821559	0.0492162	5	5530/5532/5579/5604/5291
hsa05417	Lipid and atherosclerosis	9/176	215/8292	0.0393494	0.0977773	0.0585743	9	801/5530/5532/5602/5601/3708/6416/5291/19
hsa04360	Axon guidance	8/176	182/8292	0.0397843	0.0978693	0.0586295	8	5530/5532/5590/5058/90249/55740/5291/84448
hsa05235	PD-L1 expression and PD-1 checkpoint pathway in cancer	5/176	89/8292	0.040487	0.098612	0.0590744	5	5530/5532/5604/5291/10125

## Sheet: Table.S4
Table S3: GO enrichment analyses of hub genes in cyan module
ID	ONTOLOGY	Description	GeneRatio	BgRatio	pvalue	p.adjust	qvalue	Count	geneID
GO:0099504	BP	synaptic vesicle cycle	35/386	192/18903	2.47725e-23	8.6902e-20	7.36135e-20	35	SNAP25/SYT1/STXBP1/NAPB/ATP2A2/PPP3CB/SYN2/PREPL/PRKCB/PACSIN1/SV2A/SYN1/SNAP91/SH3GL2/RIMS3/CPLX1/APBA2/ADCY1/CADPS/SYT4/SYNJ1/CDK5R1/PCLO/AMPH/ERC2/STX1A/BSN/STON2/SYP/UNC13A/RIMS1/AP3B2/STXBP5/CACNB2/CACNB4
GO:0099003	BP	vesicle-mediated transport in synapse	36/386	212/18903	7.18267e-23	1.25984e-19	1.06719e-19	36	SNAP25/SYT1/STXBP1/CLSTN1/NAPB/ATP2A2/PPP3CB/SYN2/PREPL/PRKCB/PACSIN1/SV2A/SYN1/SNAP91/SH3GL2/RIMS3/CPLX1/APBA2/ADCY1/CADPS/SYT4/SYNJ1/CDK5R1/PCLO/AMPH/ERC2/STX1A/BSN/STON2/SYP/UNC13A/RIMS1/AP3B2/STXBP5/CACNB2/CACNB4
GO:0045055	BP	regulated exocytosis	37/386	242/18903	7.77725e-22	9.0942e-19	7.70357e-19	37	SNAP25/SYT1/STXBP1/NAPB/ATP2A2/PPP3CB/SYN2/PREPL/PRKCB/SV2A/SYN1/RIMS3/CPLX1/APBA2/VAMP3/SCAMP5/SYNGR1/ADCY1/CADPS/SYNGR3/SYT13/SYT4/SYNJ1/CHGA/KCNB1/PCLO/RAB15/ERC2/STX1A/SYP/UNC13A/STEAP2/RIMS1/RASGRP1/STXBP5/CACNB2/CACNB4
GO:0006887	BP	exocytosis	44/386	369/18903	2.39569e-21	2.10102e-18	1.77974e-18	44	SNAP25/VSNL1/SYT1/STXBP1/NAPB/ATP2A2/NSF/PPP3CB/SYN2/PREPL/PRKCB/SV2A/SYN1/RIMS3/CPLX1/APBA2/SCAMP1/VAMP3/SCAMP5/SYNGR1/ADCY1/CADPS/SYNGR3/SYT13/SYT4/PAK1/SYNJ1/CHGA/KCNB1/PCLO/RAB15/ERC2/STX1A/SYP/UNC13A/STEAP2/RIMS1/RASGRP1/RAB13/STXBP5/S100A10/CACNB2/CACNB4/STXBP5L
GO:0050804	BP	modulation of chemical synaptic transmission	47/386	448/18903	2.08997e-20	1.34036e-17	1.1354e-17	47	YWHAG/GFAP/SNAP25/SYT1/MAP1B/FAM107A/STXBP1/CLSTN1/PPP3CA/ATP2A2/PPP3CB/PREPL/PRKCB/SYN1/RIMS3/NPTX1/CPLX1/PRKCZ/APBA2/ELAVL4/SYNGR1/ADCY1/NRXN1/SYT4/KCNB1/PRKCE/ERC2/STX1A/HOMER1/SYP/UNC13A/PLK2/GRIN2A/RIMS1/SLC8A2/STXBP5/DLGAP2/STAU2/MCTP1/DLGAP1/CACNB2/PLCL2/CACNB4/GRM1/HCN1/CACNG2/CLSTN3
GO:0099177	BP	regulation of trans-synaptic signaling	47/386	449/18903	2.29251e-20	1.34036e-17	1.1354e-17	47	YWHAG/GFAP/SNAP25/SYT1/MAP1B/FAM107A/STXBP1/CLSTN1/PPP3CA/ATP2A2/PPP3CB/PREPL/PRKCB/SYN1/RIMS3/NPTX1/CPLX1/PRKCZ/APBA2/ELAVL4/SYNGR1/ADCY1/NRXN1/SYT4/KCNB1/PRKCE/ERC2/STX1A/HOMER1/SYP/UNC13A/PLK2/GRIN2A/RIMS1/SLC8A2/STXBP5/DLGAP2/STAU2/MCTP1/DLGAP1/CACNB2/PLCL2/CACNB4/GRM1/HCN1/CACNG2/CLSTN3
GO:0016079	BP	synaptic vesicle exocytosis	25/386	111/18903	2.45974e-19	1.23268e-16	1.04419e-16	25	SNAP25/SYT1/STXBP1/NAPB/ATP2A2/PREPL/PRKCB/SV2A/SYN1/RIMS3/CPLX1/APBA2/ADCY1/CADPS/SYT4/SYNJ1/PCLO/ERC2/STX1A/SYP/UNC13A/RIMS1/STXBP5/CACNB2/CACNB4
GO:0007269	BP	neurotransmitter secretion	28/386	151/18903	4.29329e-19	1.67343e-16	1.41754e-16	28	SNAP25/SYT1/STXBP1/NAPB/ATP2A2/SYN2/PREPL/PRKCB/SV2A/SYN1/RIMS3/CPLX1/APBA2/ADCY1/NRXN1/CADPS/SYT4/SYNJ1/PCLO/ERC2/STX1A/SYP/UNC13A/RIMS1/STXBP5/MCTP1/CACNB2/CACNB4
GO:0099643	BP	signal release from synapse	28/386	151/18903	4.29329e-19	1.67343e-16	1.41754e-16	28	SNAP25/SYT1/STXBP1/NAPB/ATP2A2/SYN2/PREPL/PRKCB/SV2A/SYN1/RIMS3/CPLX1/APBA2/ADCY1/NRXN1/CADPS/SYT4/SYNJ1/PCLO/ERC2/STX1A/SYP/UNC13A/RIMS1/STXBP5/MCTP1/CACNB2/CACNB4
GO:0006836	BP	neurotransmitter transport	32/386	212/18903	7.44687e-19	2.61236e-16	2.2129e-16	32	GFAP/SNAP25/SYT1/STXBP1/NAPB/ATP2A2/SYN2/PREPL/PRKCB/SV2A/SYN1/RIMS3/SV2B/CPLX1/APBA2/ADCY1/NRXN1/CADPS/SYNGR3/SYT4/SYNJ1/PCLO/ERC2/STX1A/SYP/SLC6A17/UNC13A/RIMS1/STXBP5/MCTP1/CACNB2/CACNB4
GO:0001505	BP	regulation of neurotransmitter levels	31/386	219/18903	1.77564e-17	5.66267e-15	4.79677e-15	31	GFAP/SNAP25/SYT1/STXBP1/NAPB/ATP2A2/SYN2/PREPL/PRKCB/SV2A/SYN1/RIMS3/CPLX1/APBA2/GAD1/ADCY1/NRXN1/CADPS/SYNGR3/SYT4/SYNJ1/PCLO/ERC2/STX1A/SYP/UNC13A/RIMS1/STXBP5/MCTP1/CACNB2/CACNB4
GO:0050808	BP	synapse organization	39/386	432/18903	6.91531e-15	2.02157e-12	1.71245e-12	39	MAP1B/CLSTN1/NEFL/GABRB2/SYN1/MYCBP2/NPTX1/ZNF365/WASF1/INA/GABRB3/NRXN1/GABRG2/GABRA1/CNTNAP1/CDK5R1/WASF2/CNKSR2/PCLO/SEZ6L2/ERC2/NEFH/BSN/HOMER1/UNC13A/GLRB/IGSF21/SLC8A2/SLITRK5/FLRT3/PPFIA4/STAU2/LRFN5/CACNB2/CACNB4/SLITRK4/CACNG2/CLSTN3/SLITRK3
GO:0017157	BP	regulation of exocytosis	27/386	213/18903	3.61844e-14	9.76422e-12	8.27114e-12	27	VSNL1/SYT1/STXBP1/ATP2A2/NSF/PREPL/PRKCB/SYN1/RIMS3/CPLX1/APBA2/SCAMP5/ADCY1/CADPS/SYT13/SYT4/KCNB1/PCLO/RAB15/STX1A/SYP/RAB13/STXBP5/S100A10/CACNB2/CACNB4/STXBP5L
GO:0023061	BP	signal release	39/386	470/18903	1.06726e-13	2.67425e-11	2.26532e-11	39	SNAP25/VSNL1/SYT1/STXBP1/NAPB/PPP3CA/ATP2A2/PPP3CB/SYN2/PREPL/SCG5/PRKCB/SV2A/SYN1/RIMS3/CPLX1/APBA2/ADCY1/NRXN1/CADPS/SYT13/SYT4/SYNJ1/CHGA/KCNB1/PCLO/PRKCE/ERC2/FKBP1B/STX1A/SYP/UNC13A/RIMS1/STXBP5/MCTP1/ABCC8/CACNB2/CACNB4/ABCA1
GO:0042391	BP	regulation of membrane potential	37/386	431/18903	1.68319e-13	3.93643e-11	3.33449e-11	37	CALM1/PPP3CA/ATP2A2/GABRB2/ATP1A1/RIMS3/PRKCZ/GABRB3/EHD3/SCN2A/NRXN1/GABRG2/GABRA1/CNTNAP1/KCNB1/GPD1L/FKBP1B/NEDD4L/STX1A/SCN2B/KCNA1/GRIN2A/FGF12/RIMS1/GLRB/SCN1A/SLC8A2/SCN4B/KCNC1/CACNB2/CACNB4/RGS7BP/GRM1/HCN1/CACNG2/GABRD/KCND2
GO:0046928	BP	regulation of neurotransmitter secretion	18/386	91/18903	3.1146e-13	6.82875e-11	5.78454e-11	18	SYT1/STXBP1/ATP2A2/PREPL/PRKCB/SYN1/RIMS3/CPLX1/APBA2/ADCY1/SYT4/STX1A/SYP/RIMS1/STXBP5/MCTP1/CACNB2/CACNB4
GO:0051588	BP	regulation of neurotransmitter transport	19/386	105/18903	3.69839e-13	7.63173e-11	6.46474e-11	19	GFAP/SYT1/STXBP1/ATP2A2/PREPL/PRKCB/SYN1/RIMS3/CPLX1/APBA2/ADCY1/SYT4/STX1A/SYP/RIMS1/STXBP5/MCTP1/CACNB2/CACNB4
GO:1902414	BP	protein localization to cell junction	18/386	98/18903	1.19059e-12	2.32033e-10	1.96552e-10	18	SNAP25/CLSTN1/NPTX1/TJP1/CPLX1/PRKCZ/NRXN1/MAPK9/PCLO/BSN/HOMER1/TJP2/GRIN2A/STAU2/CACNG2/CLSTN3/SLITRK3/MPP7
GO:0017156	BP	calcium-ion regulated exocytosis	15/386	66/18903	3.55596e-12	6.56543e-10	5.56148e-10	15	SYT1/STXBP1/ATP2A2/PPP3CB/SYN2/RIMS3/VAMP3/SCAMP5/CADPS/SYT13/SYT4/KCNB1/STX1A/UNC13A/RIMS1
GO:0007409	BP	axonogenesis	34/386	438/18903	2.77006e-11	4.85868e-09	4.11572e-09	34	CHN1/MAP1B/STXBP1/UCHL1/OLFM1/MAP2/NEFL/PPP3CB/SLC9A6/THY1/MYCBP2/NPTX1/MAP2K1/ATL1/ADCY1/NRXN1/PAK1/CNTNAP1/CDK5R1/UNC5A/NRXN3/B4GALT6/PALLD/NEFH/ENAH/KALRN/SLITRK5/FLRT3/ADARB1/TIAM2/SLITRK4/XK/SLITRK3/MCF2
GO:0016082	BP	synaptic vesicle priming	9/386	19/18903	4.3396e-11	6.97909e-09	5.91189e-09	9	SNAP25/STXBP1/NAPB/SV2A/SYNJ1/ERC2/STX1A/UNC13A/STXBP5
GO:0035637	BP	multicellular organismal signaling	21/386	170/18903	4.37685e-11	6.97909e-09	5.91189e-09	21	CALM1/ATP2A2/ATP2B2/ATP1A1/EHD3/SCN2A/CNTNAP1/ATP2B1/FKBP1B/SCN2B/ATP2B3/KCNA1/FGF12/SCN1A/SLC8A2/SCN4B/CACNB2/CACNB4/HCN1/CACNG2/KCND2
GO:0035418	BP	protein localization to synapse	14/386	69/18903	9.67865e-11	1.4762e-08	1.25047e-08	14	SNAP25/CLSTN1/NPTX1/CPLX1/PRKCZ/NRXN1/PCLO/BSN/HOMER1/GRIN2A/STAU2/CACNG2/CLSTN3/SLITRK3
GO:0140029	BP	exocytic process	15/386	83/18903	1.17595e-10	1.71884e-08	1.45601e-08	15	SNAP25/SYT1/STXBP1/NAPB/SV2A/CPLX1/VAMP3/SYNJ1/KCNB1/RAB15/ERC2/STX1A/UNC13A/RAB13/STXBP5
GO:1903305	BP	regulation of regulated secretory pathway	19/386	145/18903	1.33412e-10	1.87204e-08	1.58578e-08	19	SYT1/STXBP1/ATP2A2/PREPL/PRKCB/SYN1/RIMS3/APBA2/SCAMP5/ADCY1/SYT13/SYT4/KCNB1/RAB15/STX1A/SYP/STXBP5/CACNB2/CACNB4
GO:0061564	BP	axon development	35/386	490/18903	1.38776e-10	1.87241e-08	1.58609e-08	35	CHN1/MAP1B/STXBP1/UCHL1/OLFM1/MAP2/NEFL/PPP3CB/SLC9A6/THY1/MYCBP2/NPTX1/MAP2K1/ATL1/ADCY1/NRXN1/PAK1/CNTNAP1/CDK5R1/UNC5A/NRXN3/B4GALT6/PALLD/NEFH/FKBP1B/ENAH/KALRN/SLITRK5/FLRT3/ADARB1/TIAM2/SLITRK4/XK/SLITRK3/MCF2
GO:0001508	BP	action potential	19/386	146/18903	1.50541e-10	1.95592e-08	1.65683e-08	19	CALM1/ATP2A2/ATP1A1/SCN2A/CNTNAP1/KCNB1/GPD1L/FKBP1B/NEDD4L/SCN2B/KCNA1/FGF12/SCN1A/SLC8A2/SCN4B/CACNB2/CACNB4/HCN1/KCND2
GO:2000300	BP	regulation of synaptic vesicle exocytosis	13/386	60/18903	1.90431e-10	2.38582e-08	2.021e-08	13	SYT1/ATP2A2/PREPL/PRKCB/SYN1/RIMS3/APBA2/ADCY1/SYT4/SYP/STXBP5/CACNB2/CACNB4
GO:0050806	BP	positive regulation of synaptic transmission	20/386	170/18903	3.1023e-10	3.75271e-08	3.17887e-08	20	GFAP/SNAP25/SYT1/FAM107A/STXBP1/CLSTN1/RIMS3/PRKCZ/ADCY1/NRXN1/PRKCE/STX1A/PLK2/GRIN2A/RIMS1/SLC8A2/CACNB2/CACNB4/CACNG2/CLSTN3
GO:0048167	BP	regulation of synaptic plasticity	21/386	207/18903	1.74225e-09	2.03727e-07	1.72574e-07	21	YWHAG/GFAP/SNAP25/MAP1B/FAM107A/STXBP1/PPP3CB/RIMS3/PRKCZ/SYNGR1/ADCY1/SYT4/KCNB1/ERC2/SYP/PLK2/GRIN2A/RIMS1/SLC8A2/STAU2/MCTP1
GO:0034329	BP	cell junction assembly	30/386	430/18903	5.26336e-09	5.95608e-07	5.04532e-07	30	MAP1B/FAM107A/CLSTN1/GABRB2/THY1/MYCBP2/NPTX1/TJP1/GABRB3/NRXN1/MAP4K4/GABRG2/GABRA1/CNTNAP1/PCLO/BSN/CDH10/RAB13/SLITRK5/FLRT3/STAU2/S100A10/LRFN5/SLITRK4/ITGB4/CLSTN3/TRIP6/SLITRK3/CDH12/MPP7
GO:0060078	BP	regulation of postsynaptic membrane potential	17/386	145/18903	7.12549e-09	7.81132e-07	6.61686e-07	17	PPP3CA/GABRB2/PRKCZ/GABRB3/NRXN1/GABRG2/GABRA1/STX1A/KCNA1/GRIN2A/RIMS1/GLRB/SLC8A2/RGS7BP/GRM1/GABRD/KCND2
GO:0032412	BP	regulation of ion transmembrane transporter activity	23/386	281/18903	1.84178e-08	1.95787e-06	1.65849e-06	23	CALM1/PPP3CA/PPP3CB/EHD3/GPD1L/PRKCE/AHNAK/FKBP1B/NEDD4L/HOMER1/SCN2B/FGF14/KCNA1/FGF12/GNB5/SCN4B/ABCC8/NETO2/KCNC1/CACNB2/CACNB4/HCN1/CACNG2
GO:0045921	BP	positive regulation of exocytosis	13/386	86/18903	1.98576e-08	2.04883e-06	1.73554e-06	13	VSNL1/SYT1/STXBP1/SCAMP5/CADPS/SYT4/KCNB1/RAB15/STX1A/STXBP5/S100A10/CACNB2/CACNB4
GO:0048791	BP	calcium ion-regulated exocytosis of neurotransmitter	7/386	17/18903	2.28655e-08	2.29177e-06	1.94133e-06	7	SYT1/STXBP1/ATP2A2/RIMS3/SYT4/UNC13A/RIMS1
GO:0097484	BP	dendrite extension	9/386	36/18903	3.25256e-08	3.16944e-06	2.68479e-06	9	SYT1/SLC9A6/SH3GL2/WASF1/SYT4/NEDD4L/UNC13A/RIMS1/CPNE9
GO:0022898	BP	regulation of transmembrane transporter activity	23/386	291/18903	3.52967e-08	3.3465e-06	2.83478e-06	23	CALM1/PPP3CA/PPP3CB/EHD3/GPD1L/PRKCE/AHNAK/FKBP1B/NEDD4L/HOMER1/SCN2B/FGF14/KCNA1/FGF12/GNB5/SCN4B/ABCC8/NETO2/KCNC1/CACNB2/CACNB4/HCN1/CACNG2
GO:0007416	BP	synapse assembly	18/386	184/18903	4.51361e-08	4.09527e-06	3.46905e-06	18	MAP1B/CLSTN1/GABRB2/MYCBP2/NPTX1/GABRB3/NRXN1/GABRG2/GABRA1/PCLO/BSN/SLITRK5/FLRT3/STAU2/LRFN5/SLITRK4/CLSTN3/SLITRK3
GO:1904062	BP	regulation of cation transmembrane transport	27/386	394/18903	4.5529e-08	4.09527e-06	3.46905e-06	27	CALM1/PPP3CA/PPP3CB/THY1/EHD3/GPD1L/PRKCE/RGS7/AHNAK/KCNIP4/FKBP1B/NEDD4L/HOMER1/SCN2B/FGF14/KCNA1/GRIN2A/FGF12/GNB5/SCN4B/ABCC8/NETO2/KCNC1/CACNB2/CACNB4/HCN1/CACNG2
GO:0022406	BP	membrane docking	13/386	93/18903	5.20529e-08	4.56504e-06	3.86699e-06	13	CALM1/SNAP25/SYT1/STXBP1/NDRG4/ATP2A2/VAMP3/KCNB1/RAB15/STX1A/MSN/UNC13A/RAB13
GO:0032409	BP	regulation of transporter activity	24/386	326/18903	6.85097e-08	5.86176e-06	4.96541e-06	24	CALM1/PPP3CA/PPP3CB/EHD3/SYNGR3/GPD1L/PRKCE/AHNAK/FKBP1B/NEDD4L/HOMER1/SCN2B/FGF14/KCNA1/FGF12/GNB5/SCN4B/ABCC8/NETO2/KCNC1/CACNB2/CACNB4/HCN1/CACNG2
GO:0048488	BP	synaptic vesicle endocytosis	11/386	66/18903	8.76779e-08	7.15289e-06	6.05911e-06	11	SYT1/PPP3CB/PACSIN1/SNAP91/SH3GL2/SYNJ1/AMPH/STX1A/STON2/SYP/AP3B2
GO:0140238	BP	presynaptic endocytosis	11/386	66/18903	8.76779e-08	7.15289e-06	6.05911e-06	11	SYT1/PPP3CB/PACSIN1/SNAP91/SH3GL2/SYNJ1/AMPH/STX1A/STON2/SYP/AP3B2
GO:1990778	BP	protein localization to cell periphery	24/386	337/18903	1.27395e-07	1.00106e-05	8.4798e-06	24	SNAP25/STXBP1/CLSTN1/NSF/PREPL/PACSIN1/CLIP3/NPTX1/CPLX1/PRKCZ/VAMP3/EHD3/MYO5A/KCNB1/GPR158/PRKCE/RAB15/KCNIP4/BAG4/GRIN2A/RAB13/S100A10/CACNB2/CACNG2
GO:2001257	BP	regulation of cation channel activity	18/386	197/18903	1.28414e-07	1.00106e-05	8.4798e-06	18	CALM1/PPP3CA/PPP3CB/EHD3/AHNAK/FKBP1B/HOMER1/FGF14/KCNA1/FGF12/GNB5/ABCC8/NETO2/KCNC1/CACNB2/CACNB4/HCN1/CACNG2
GO:0140056	BP	organelle localization by membrane tethering	12/386	84/18903	1.33331e-07	1.01536e-05	8.60094e-06	12	CALM1/SNAP25/SYT1/STXBP1/NDRG4/ATP2A2/VAMP3/KCNB1/RAB15/STX1A/UNC13A/RAB13
GO:0043270	BP	positive regulation of ion transport	22/386	289/18903	1.36037e-07	1.01536e-05	8.60094e-06	22	CALM1/SYT1/STXBP1/PPP3CA/PPP3CB/THY1/EHD3/SYT4/ATP2B1/KCNB1/GPD1L/RGS7/STX1A/HOMER1/KCNA1/FGF12/SCN4B/ABCC8/KCNC1/CACNB2/CACNB4/CACNG2
GO:0061337	BP	cardiac conduction	13/386	101/18903	1.4124e-07	1.03223e-05	8.74389e-06	13	CALM1/ATP2A2/ATP2B2/ATP1A1/EHD3/ATP2B1/FKBP1B/SCN2B/ATP2B3/SLC8A2/SCN4B/CACNB2/HCN1
GO:0035249	BP	synaptic transmission, glutamatergic	13/386	102/18903	1.58918e-07	1.13772e-05	9.63749e-06	13	SYT1/STXBP1/NAPB/GRIA2/NRXN1/HOMER1/UNC13A/GRIN2A/CACNB4/GRM1/HCN1/CACNG2/CLSTN3
GO:0051932	BP	synaptic transmission, GABAergic	10/386	57/18903	2.06134e-07	1.44624e-05	1.22509e-05	10	STXBP1/GABBR2/GABRB2/GABRB3/GABRG2/GABRA1/PRKCE/PLCL2/CLSTN3/SLITRK3
GO:0051592	BP	response to calcium ion	15/386	147/18903	3.48865e-07	2.39964e-05	2.03271e-05	15	CALM1/SYT1/PPP3CA/TXNIP/ADCY1/ITPKB/SYT13/SYT4/KCNB1/ENTPD6/HOMER1/SLC25A12/PCSK1/CACNG2/CPNE9
GO:0048499	BP	synaptic vesicle membrane organization	7/386	25/18903	4.90757e-07	3.31072e-05	2.80447e-05	7	SNAP25/SYT1/STXBP1/CPLX1/SYNGR1/STX1A/SYP
GO:1990138	BP	neuron projection extension	16/386	172/18903	5.05304e-07	3.34454e-05	2.83312e-05	16	SYT1/MAP1B/OLFM1/MAP2/PPP3CB/NRN1/SLC9A6/SH3GL2/WASF1/PRKCZ/SYT4/NEDD4L/UNC13A/RIMS1/FLRT3/CPNE9
GO:0036465	BP	synaptic vesicle recycling	11/386	79/18903	5.81819e-07	3.71094e-05	3.14349e-05	11	SYT1/PPP3CB/PACSIN1/SNAP91/SH3GL2/SYNJ1/AMPH/STX1A/STON2/SYP/AP3B2
GO:0086001	BP	cardiac muscle cell action potential	11/386	79/18903	5.81819e-07	3.71094e-05	3.14349e-05	11	CALM1/ATP2A2/ATP1A1/GPD1L/NEDD4L/SCN2B/FGF12/SCN1A/SCN4B/CACNB2/HCN1
GO:0010959	BP	regulation of metal ion transport	26/386	423/18903	6.68793e-07	4.18951e-05	3.54888e-05	26	CALM1/PPP3CA/PPP3CB/ATP1A1/THY1/EHD3/ATP2B1/GPD1L/PRKCE/RGS7/AHNAK/KCNIP4/FKBP1B/NEDD4L/HOMER1/SCN2B/FGF14/KCNA1/FGF12/GNB5/SCN4B/ABCC8/NETO2/KCNC1/CACNB2/CACNB4
GO:0045956	BP	positive regulation of calcium ion-dependent exocytosis	6/386	17/18903	7.13481e-07	4.39104e-05	3.71959e-05	6	SYT1/STXBP1/SCAMP5/SYT4/KCNB1/STX1A
GO:1903307	BP	positive regulation of regulated secretory pathway	9/386	51/18903	8.02015e-07	4.85081e-05	4.10905e-05	9	SYT1/STXBP1/SCAMP5/SYT4/KCNB1/RAB15/STX1A/CACNB2/CACNB4
GO:0048278	BP	vesicle docking	10/386	66/18903	8.55348e-07	5.0857e-05	4.30802e-05	10	SNAP25/SYT1/STXBP1/NDRG4/VAMP3/KCNB1/RAB15/STX1A/UNC13A/RAB13
GO:0060047	BP	heart contraction	19/386	250/18903	1.00453e-06	5.87313e-05	4.97505e-05	19	CALM1/ATP2A2/ATP2B2/ATP1A1/DNM1L/EHD3/CHGA/ATP2B1/GPD1L/FKBP1B/NEDD4L/SCN2B/ATP2B3/FGF12/SCN1A/SLC8A2/SCN4B/CACNB2/HCN1
GO:0007214	BP	gamma-aminobutyric acid signaling pathway	7/386	28/18903	1.14656e-06	6.59369e-05	5.58542e-05	7	GABBR2/GABRB2/GABRB3/GABRG2/GABRA1/PLCL2/CACNB4
GO:0009306	BP	protein secretion	23/386	359/18903	1.47828e-06	8.29765e-05	7.02882e-05	23	SNAP25/VSNL1/PPP3CA/PPP3CB/MYH10/CPLX1/DNM1L/SYT4/CHGA/KCNB1/PCLO/PRKCE/RAB15/FKBP1B/STX1A/RAB13/HMGCR/STXBP5/ABCC8/PCSK1/STXBP5L/ABCA1/MYOM1
GO:0017158	BP	regulation of calcium ion-dependent exocytosis	8/386	41/18903	1.49017e-06	8.29765e-05	7.02882e-05	8	SYT1/STXBP1/ATP2A2/SCAMP5/SYT13/SYT4/KCNB1/STX1A
GO:0035592	BP	establishment of protein localization to extracellular region	23/386	360/18903	1.55001e-06	8.39357e-05	7.11008e-05	23	SNAP25/VSNL1/PPP3CA/PPP3CB/MYH10/CPLX1/DNM1L/SYT4/CHGA/KCNB1/PCLO/PRKCE/RAB15/FKBP1B/STX1A/RAB13/HMGCR/STXBP5/ABCC8/PCSK1/STXBP5L/ABCA1/MYOM1
GO:0060079	BP	excitatory postsynaptic potential	13/386	124/18903	1.55525e-06	8.39357e-05	7.11008e-05	13	PPP3CA/GABRB2/PRKCZ/GABRB3/NRXN1/GABRG2/GABRA1/STX1A/GRIN2A/RIMS1/GLRB/SLC8A2/GABRD
GO:0072384	BP	organelle transport along microtubule	11/386	88/18903	1.74868e-06	9.29449e-05	7.87324e-05	11	MAP1B/UCHL1/MAP2/NEFL/WASF1/PRKCZ/DYNC1I1/NEFH/RASGRP1/AP3B2/FYCO1
GO:0010975	BP	regulation of neuron projection development	26/386	446/18903	1.79772e-06	9.41252e-05	7.97321e-05	26	CHN1/GFAP/SNAP25/MAP1B/MAP2/NDRG4/PPP3CA/NEFL/STMN2/PACSIN1/THY1/MYCBP2/ZNF365/MAP2K1/ELAVL4/PAK1/CDK5R1/FKBP1B/NEDD4L/STAU2/MARK1/TIAM2/CREB3L2/XK/RIT2/MCF2
GO:0003015	BP	heart process	19/386	261/18903	1.91248e-06	9.86613e-05	8.35747e-05	19	CALM1/ATP2A2/ATP2B2/ATP1A1/DNM1L/EHD3/CHGA/ATP2B1/GPD1L/FKBP1B/NEDD4L/SCN2B/ATP2B3/FGF12/SCN1A/SLC8A2/SCN4B/CACNB2/HCN1
GO:0071692	BP	protein localization to extracellular region	23/386	368/18903	2.2492e-06	0.000114351	9.68648e-05	23	SNAP25/VSNL1/PPP3CA/PPP3CB/MYH10/CPLX1/DNM1L/SYT4/CHGA/KCNB1/PCLO/PRKCE/RAB15/FKBP1B/STX1A/RAB13/HMGCR/STXBP5/ABCC8/PCSK1/STXBP5L/ABCA1/MYOM1
GO:0099565	BP	chemical synaptic transmission, postsynaptic	13/386	130/18903	2.65582e-06	0.000133095	0.000112743	13	PPP3CA/GABRB2/PRKCZ/GABRB3/NRXN1/GABRG2/GABRA1/STX1A/GRIN2A/RIMS1/GLRB/SLC8A2/GABRD
GO:0006904	BP	vesicle docking involved in exocytosis	8/386	45/18903	3.13044e-06	0.00015467	0.000131019	8	SNAP25/STXBP1/VAMP3/KCNB1/RAB15/STX1A/UNC13A/RAB13
GO:0050905	BP	neuromuscular process	14/386	154/18903	3.42891e-06	0.000167064	0.000141518	14	UCHL1/NEFL/MYCBP2/NRXN1/CNTNAP1/ITPR1/HERC1/HOMER1/KCNA1/GRIN2A/FGF12/GLRB/SCN1A/ADARB1
GO:0007611	BP	learning or memory	19/386	273/18903	3.7047e-06	0.000178029	0.000150806	19	SNAP25/NDRG4/PPP3CB/GPI/SLC12A5/PRKCZ/ELAVL4/SCN2A/ADCY1/NRXN1/SYT4/SYNJ1/NRXN3/PLK2/GRIN2A/SLC8A2/HMGCR/ABCC8/AFF2
GO:0016050	BP	vesicle organization	22/386	353/18903	3.91624e-06	0.000185651	0.000157262	22	SNAP25/SYT1/STXBP1/ATP6V0C/ATP6V0A1/SNAP91/CPLX1/VAMP3/SYT13/SYT4/SYNJ1/SNX10/STX1A/SYP/UNC13A/AP3B2/RAB13/S100A10/TRAPPC6B/CCDC136/TRAPPC2/ABCA1
GO:0044089	BP	positive regulation of cellular component biogenesis	27/386	498/18903	4.43382e-06	0.000207385	0.000175673	27	MAP1B/CLSTN1/MOAP1/THY1/NRXN1/MAP4K4/PAK1/EVL/CHGA/MAPK9/CDK5R1/LDB2/WASF2/PRKCE/BAG4/NEK7/MSN/ARHGEF10/SLITRK5/FLRT3/STAU2/S100A10/SLITRK4/CLSTN3/ABCA1/SLITRK3/MPP7
GO:1901888	BP	regulation of cell junction assembly	16/386	204/18903	4.81034e-06	0.000217285	0.000184059	16	FAM107A/CLSTN1/THY1/MYCBP2/NPTX1/TJP1/NRXN1/MAP4K4/SLITRK5/FLRT3/STAU2/S100A10/LRFN5/SLITRK4/CLSTN3/SLITRK3
GO:1903532	BP	positive regulation of secretion by cell	19/386	278/18903	4.82258e-06	0.000217285	0.000184059	19	VSNL1/SYT1/STXBP1/PPP3CB/MYH10/DNM1L/SCAMP5/CADPS/SYT4/KCNB1/PRKCE/RAB15/STX1A/STXBP5/S100A10/CACNB2/PCSK1/CACNB4/MYOM1
GO:0051047	BP	positive regulation of secretion	20/386	304/18903	4.83131e-06	0.000217285	0.000184059	20	VSNL1/SYT1/STXBP1/PPP3CA/PPP3CB/MYH10/DNM1L/SCAMP5/CADPS/SYT4/KCNB1/PRKCE/RAB15/STX1A/STXBP5/S100A10/CACNB2/PCSK1/CACNB4/MYOM1
GO:0048588	BP	developmental cell growth	17/386	229/18903	5.11648e-06	0.000227119	0.00019239	17	SYT1/MAP1B/OLFM1/MAP2/PPP3CB/NRN1/SLC9A6/SH3GL2/WASF1/PRKCZ/SYT4/MAP2K4/NEDD4L/UNC13A/RIMS1/FLRT3/CPNE9
GO:2001259	BP	positive regulation of cation channel activity	10/386	80/18903	5.17946e-06	0.000227119	0.00019239	10	CALM1/PPP3CA/PPP3CB/EHD3/KCNA1/ABCC8/KCNC1/CACNB2/CACNB4/CACNG2
GO:1903861	BP	positive regulation of dendrite extension	6/386	23/18903	5.24556e-06	0.000227178	0.00019244	6	SYT1/SYT4/NEDD4L/UNC13A/RIMS1/CPNE9
GO:0010038	BP	response to metal ion	22/386	360/18903	5.36543e-06	0.000229536	0.000194437	22	CALM1/SYT1/PPP3CA/TXNIP/GPI/NPTX1/ADCY1/ITPKB/SYT13/SYT4/MAPK9/KCNB1/ENTPD6/HOMER1/NEK7/SLC25A12/KCNA1/ABCC8/KCNC1/PCSK1/CACNG2/CPNE9
GO:1903539	BP	protein localization to postsynaptic membrane	7/386	35/18903	5.75691e-06	0.000243316	0.00020611	7	SNAP25/CLSTN1/NPTX1/CPLX1/PRKCZ/GRIN2A/CACNG2
GO:0035725	BP	sodium ion transmembrane transport	15/386	184/18903	5.9503e-06	0.000245876	0.000208279	15	SLC9A6/ATP1A1/SCN2A/GPD1L/PRKCE/NEDD4L/SCN2B/FGF14/SLC6A17/FGF12/SCN1A/SLC8A2/SCN4B/NETO2/HCN1
GO:0060048	BP	cardiac muscle contraction	13/386	140/18903	6.06305e-06	0.000245876	0.000208279	13	CALM1/ATP2A2/ATP1A1/EHD3/CHGA/GPD1L/FKBP1B/NEDD4L/SCN2B/FGF12/SCN1A/SCN4B/CACNB2
GO:1901385	BP	regulation of voltage-gated calcium channel activity	8/386	49/18903	6.09917e-06	0.000245876	0.000208279	8	CALM1/PPP3CA/PPP3CB/EHD3/AHNAK/GNB5/CACNB2/CACNB4
GO:0050708	BP	regulation of protein secretion	18/386	257/18903	6.11046e-06	0.000245876	0.000208279	18	SNAP25/VSNL1/PPP3CA/PPP3CB/MYH10/DNM1L/SYT4/CHGA/KCNB1/PRKCE/FKBP1B/STX1A/HMGCR/STXBP5/ABCC8/PCSK1/STXBP5L/MYOM1
GO:0030705	BP	cytoskeleton-dependent intracellular transport	16/386	208/18903	6.16794e-06	0.000245876	0.000208279	16	MAP1B/UCHL1/MAP2/NEFL/CLIP3/WASF1/PRKCZ/DYNC1I1/MYO5A/SYT4/NEFH/SSX2IP/RASGRP1/AP3B2/STAU2/FYCO1
GO:0060560	BP	developmental growth involved in morphogenesis	17/386	233/18903	6.44576e-06	0.000254064	0.000215214	17	SYT1/MAP1B/OLFM1/MAP2/PPP3CB/NRN1/SLC9A6/SH3GL2/WASF1/PRKCZ/FGF1/SYT4/NEDD4L/UNC13A/RIMS1/FLRT3/CPNE9
GO:0062237	BP	protein localization to postsynapse	7/386	36/18903	7.02196e-06	0.000273701	0.000231848	7	SNAP25/CLSTN1/NPTX1/CPLX1/PRKCZ/GRIN2A/CACNG2
GO:0050890	BP	cognition	20/386	314/18903	7.82408e-06	0.000301614	0.000255493	20	SNAP25/FAM107A/NDRG4/PPP3CB/GPI/SLC12A5/PRKCZ/ELAVL4/SCN2A/ADCY1/NRXN1/SYT4/SYNJ1/NRXN3/PLK2/GRIN2A/SLC8A2/HMGCR/ABCC8/AFF2
GO:0051899	BP	membrane depolarization	10/386	84/18903	8.07896e-06	0.000308054	0.000260949	10	PRKCZ/SCN2A/GPD1L/NEDD4L/SCN2B/SCN1A/SCN4B/CACNB2/HCN1/CACNG2
GO:0099173	BP	postsynapse organization	14/386	166/18903	8.22375e-06	0.000310204	0.000262769	14	NEFL/NPTX1/ZNF365/INA/NRXN1/CNTNAP1/CDK5R1/WASF2/CNKSR2/NEFH/HOMER1/GLRB/STAU2/SLITRK3
GO:0051648	BP	vesicle localization	16/386	213/18903	8.34105e-06	0.000311281	0.000263682	16	MAP2/SYN2/SYN1/SNAP91/PRKCZ/DYNC1I1/MYO5A/SYT4/SYNJ1/PCLO/RASGRP1/AP3B2/TRAPPC6B/TRAPPC2/BBS7/FYCO1
GO:0031644	BP	regulation of nervous system process	13/386	145/18903	8.90887e-06	0.000325934	0.000276094	13	NPTX1/PRKCZ/NRXN1/STX1A/HOMER1/SLC25A12/GRIN2A/FGF12/RIMS1/SLC8A2/DLGAP2/DLGAP1/GRM1
GO:0010506	BP	regulation of autophagy	21/386	344/18903	8.9195e-06	0.000325934	0.000276094	21	GFAP/UCHL1/ATP6V0C/ATP6V1B2/MOAP1/ATP6V0A1/ATP6V1G2/DNM1L/FBXW7/CISD1/CDK5R1/ITPR1/HERC1/ATP6V1C1/SLC25A4/PIK3CB/PLK2/RNF41/SH3BP4/NUPR1/FYCO1
GO:0051963	BP	regulation of synapse assembly	11/386	104/18903	9.10585e-06	0.000329313	0.000278956	11	CLSTN1/MYCBP2/NPTX1/NRXN1/SLITRK5/FLRT3/STAU2/LRFN5/SLITRK4/CLSTN3/SLITRK3
GO:0070588	BP	calcium ion transmembrane transport	21/386	345/18903	9.32248e-06	0.000333707	0.000282679	21	CALM1/PPP3CA/ATP2A2/PPP3CB/ATP2B2/THY1/EHD3/ATP2B1/ANXA6/ITPR1/PRKCE/AHNAK/FKBP1B/ATP2B3/GRIN2A/GNB5/SLC8A2/CACNA2D3/CACNB2/CACNB4/CACNG2
GO:0010970	BP	transport along microtubule	14/386	168/18903	9.43833e-06	0.000334441	0.000283301	14	MAP1B/UCHL1/MAP2/NEFL/CLIP3/WASF1/PRKCZ/DYNC1I1/NEFH/SSX2IP/RASGRP1/AP3B2/STAU2/FYCO1
GO:1901890	BP	positive regulation of cell junction assembly	11/386	106/18903	1.09436e-05	0.000383903	0.000325199	11	CLSTN1/THY1/NRXN1/MAP4K4/SLITRK5/FLRT3/STAU2/S100A10/SLITRK4/CLSTN3/SLITRK3
GO:1903859	BP	regulation of dendrite extension	6/386	26/18903	1.13591e-05	0.000394532	0.000334203	6	SYT1/SYT4/NEDD4L/UNC13A/RIMS1/CPNE9
GO:0086002	BP	cardiac muscle cell action potential involved in contraction	8/386	54/18903	1.28739e-05	0.000442761	0.000375057	8	ATP1A1/GPD1L/NEDD4L/SCN2B/FGF12/SCN1A/SCN4B/CACNB2
GO:0007626	BP	locomotory behavior	15/386	197/18903	1.35616e-05	0.000461885	0.000391257	15	SNAP25/UCHL1/PPP3CB/APBA2/GAD1/ELAVL4/PRKCE/OXR1/FGF12/GLRB/SCN1A/VPS13A/CACNB4/GRM1/KCND2
GO:0006816	BP	calcium ion transport	24/386	440/18903	1.37273e-05	0.000463032	0.000392228	24	CALM1/PPP3CA/ATP2A2/PPP3CB/PRKCB/ATP2B2/THY1/DNM1L/EHD3/ATP2B1/ANXA6/ITPR1/PRKCE/AHNAK/FKBP1B/HOMER1/ATP2B3/GRIN2A/GNB5/SLC8A2/CACNA2D3/CACNB2/CACNB4/CACNG2
GO:1903779	BP	regulation of cardiac conduction	6/386	28/18903	1.79567e-05	0.000599923	0.000508187	6	ATP2A2/ATP2B2/EHD3/ATP2B1/ATP2B3/SLC8A2
GO:0030048	BP	actin filament-based movement	12/386	134/18903	1.99062e-05	0.000658781	0.000558045	12	ATP2A2/ATP1A1/MYH10/MYO5A/WASF2/GPD1L/NEDD4L/SCN2B/FGF12/SCN1A/SCN4B/CACNB2
GO:0006941	BP	striated muscle contraction	14/386	181/18903	2.19796e-05	0.000720603	0.000610413	14	CALM1/ATP2A2/ATP1A1/EHD3/CHGA/GPD1L/FKBP1B/NEDD4L/HOMER1/SCN2B/FGF12/SCN1A/SCN4B/CACNB2
GO:0001956	BP	positive regulation of neurotransmitter secretion	5/386	18/18903	2.38066e-05	0.000757376	0.000641563	5	SYT1/STXBP1/STX1A/CACNB2/CACNB4
GO:1901387	BP	positive regulation of voltage-gated calcium channel activity	5/386	18/18903	2.38066e-05	0.000757376	0.000641563	5	PPP3CA/PPP3CB/EHD3/CACNB2/CACNB4
GO:0019226	BP	transmission of nerve impulse	9/386	76/18903	2.39649e-05	0.000757376	0.000641563	9	SCN2A/CNTNAP1/FKBP1B/KCNA1/FGF12/SCN1A/CACNB4/CACNG2/KCND2
GO:0086003	BP	cardiac muscle cell contraction	9/386	76/18903	2.39649e-05	0.000757376	0.000641563	9	ATP2A2/ATP1A1/GPD1L/NEDD4L/SCN2B/FGF12/SCN1A/SCN4B/CACNB2
GO:0051960	BP	regulation of nervous system development	24/386	456/18903	2.45615e-05	0.000769302	0.000651666	24	GFAP/MAP1B/MAP2/CLSTN1/PPP3CA/NEFL/THY1/ZNF365/MAP2K1/DAAM2/NRXN1/SYT4/SYNJ1/SLC25A12/SLITRK5/FLRT3/STAU2/S100A10/ABCC8/TIAM2/SLITRK4/CLSTN3/SLITRK3/MCF2
GO:0072659	BP	protein localization to plasma membrane	18/386	285/18903	2.48582e-05	0.000771703	0.000653699	18	STXBP1/NSF/PREPL/PACSIN1/CLIP3/PRKCZ/VAMP3/EHD3/MYO5A/KCNB1/GPR158/PRKCE/RAB15/KCNIP4/BAG4/RAB13/S100A10/CACNB2
GO:0030100	BP	regulation of endocytosis	15/386	209/18903	2.72504e-05	0.000838547	0.000710322	15	PPP3CA/PPP3CB/PACSIN1/CLIP3/SNAP91/SCAMP5/SYT4/SYNJ1/AHI1/NEDD4L/STON2/PIK3CB/MCTP1/DGKD/RIT2
GO:2000649	BP	regulation of sodium ion transmembrane transporter activity	8/386	60/18903	2.84566e-05	0.000868051	0.000735314	8	GPD1L/PRKCE/NEDD4L/SCN2B/FGF14/FGF12/SCN4B/NETO2
GO:0051966	BP	regulation of synaptic transmission, glutamatergic	9/386	78/18903	2.95958e-05	0.000895018	0.000758157	9	SYT1/STXBP1/NRXN1/HOMER1/UNC13A/GRIN2A/GRM1/HCN1/CACNG2
GO:0099566	BP	regulation of postsynaptic cytosolic calcium ion concentration	4/386	10/18903	3.26138e-05	0.000969569	0.000821309	4	ATP2B2/ITPR1/SLC8A2/GRM1
GO:1990034	BP	calcium ion export across plasma membrane	4/386	10/18903	3.26138e-05	0.000969569	0.000821309	4	CALM1/ATP2B1/ATP2B3/SLC8A2
GO:0008016	BP	regulation of heart contraction	15/386	214/18903	3.58682e-05	0.00105736	0.000895673	15	CALM1/ATP2A2/ATP2B2/ATP1A1/EHD3/CHGA/ATP2B1/GPD1L/FKBP1B/SCN2B/ATP2B3/SLC8A2/SCN4B/CACNB2/HCN1
GO:0051965	BP	positive regulation of synapse assembly	8/386	63/18903	4.08398e-05	0.00119388	0.00101132	8	CLSTN1/NRXN1/SLITRK5/FLRT3/STAU2/SLITRK4/CLSTN3/SLITRK3
GO:0031629	BP	synaptic vesicle fusion to presynaptic active zone membrane	5/386	20/18903	4.1652e-05	0.00120756	0.00102291	5	SNAP25/SYT1/STXBP1/CPLX1/STX1A
GO:0099500	BP	vesicle fusion to plasma membrane	5/386	21/18903	5.3756e-05	0.00154571	0.00130935	5	SNAP25/SYT1/STXBP1/CPLX1/STX1A
GO:0032411	BP	positive regulation of transporter activity	11/386	126/18903	5.56123e-05	0.00158608	0.00134355	11	CALM1/PPP3CA/PPP3CB/EHD3/SYNGR3/KCNA1/ABCC8/KCNC1/CACNB2/CACNB4/CACNG2
GO:0099054	BP	presynapse assembly	7/386	49/18903	5.752e-05	0.00162726	0.00137843	7	PCLO/BSN/SLITRK5/LRFN5/SLITRK4/CLSTN3/SLITRK3
GO:0007612	BP	learning	12/386	150/18903	6.08377e-05	0.00170735	0.00144627	12	SNAP25/NDRG4/PPP3CB/SLC12A5/ELAVL4/NRXN1/SYNJ1/NRXN3/GRIN2A/SLC8A2/HMGCR/ABCC8
GO:0046676	BP	negative regulation of insulin secretion	6/386	35/18903	6.85702e-05	0.00190908	0.00161716	6	VSNL1/PPP3CA/CHGA/KCNB1/FKBP1B/ABCC8
GO:0099188	BP	postsynaptic cytoskeleton organization	4/386	12/18903	7.44196e-05	0.00205562	0.00174129	4	NEFL/INA/WASF2/NEFH
GO:1902305	BP	regulation of sodium ion transmembrane transport	8/386	69/18903	7.92718e-05	0.00217254	0.00184033	8	GPD1L/PRKCE/NEDD4L/SCN2B/FGF14/FGF12/SCN4B/NETO2
GO:0007215	BP	glutamate receptor signaling pathway	7/386	52/18903	8.49997e-05	0.00225893	0.00191351	7	GRIA2/CDK5R1/KCNB1/HOMER1/GRIN2A/GRM1/GRIA4
GO:0051480	BP	regulation of cytosolic calcium ion concentration	7/386	52/18903	8.49997e-05	0.00225893	0.00191351	7	ATP2B2/ATP2B1/ITPR1/FKBP1B/ATP2B3/SLC8A2/GRM1
GO:0097479	BP	synaptic vesicle localization	7/386	52/18903	8.49997e-05	0.00225893	0.00191351	7	MAP2/SYN2/SYN1/SNAP91/SYNJ1/PCLO/AP3B2
GO:0099172	BP	presynapse organization	7/386	52/18903	8.49997e-05	0.00225893	0.00191351	7	PCLO/BSN/SLITRK5/LRFN5/SLITRK4/CLSTN3/SLITRK3
GO:0099518	BP	vesicle cytoskeletal trafficking	8/386	71/18903	9.73538e-05	0.0025678	0.00217515	8	MAP2/PRKCZ/DYNC1I1/MYO5A/SYT4/RASGRP1/AP3B2/FYCO1
GO:0030003	BP	cellular cation homeostasis	24/386	499/18903	0.000101149	0.00264798	0.00224307	24	CALM1/FTL/ATP6V0C/ATP2A2/ATP6V1B2/PRKCB/ATP2B2/SLC9A6/ATP1A1/SV2A/ATP6V0A1/THY1/SLC12A5/ATP2B1/ANXA6/ITPR1/PRKCE/FKBP1B/PIK3CB/ATP2B3/STEAP2/SLC8A2/GRM1/XK
GO:0099111	BP	microtubule-based transport	14/386	209/18903	0.000105656	0.00274548	0.00232566	14	MAP1B/UCHL1/MAP2/NEFL/CLIP3/WASF1/PRKCZ/DYNC1I1/NEFH/SSX2IP/RASGRP1/AP3B2/STAU2/FYCO1
GO:0051590	BP	positive regulation of neurotransmitter transport	5/386	24/18903	0.000106761	0.0027538	0.00233271	5	SYT1/STXBP1/STX1A/CACNB2/CACNB4
GO:0050709	BP	negative regulation of protein secretion	8/386	72/18903	0.0001076	0.0027552	0.00233389	8	VSNL1/PPP3CA/SYT4/CHGA/KCNB1/FKBP1B/HMGCR/ABCC8
GO:0002028	BP	regulation of sodium ion transport	9/386	92/18903	0.000109734	0.00278946	0.00236291	9	ATP1A1/GPD1L/PRKCE/NEDD4L/SCN2B/FGF14/FGF12/SCN4B/NETO2
GO:0016241	BP	regulation of macroautophagy	12/386	160/18903	0.00011323	0.00285762	0.00242065	12	UCHL1/ATP6V0C/ATP6V1B2/MOAP1/ATP6V0A1/ATP6V1G2/CDK5R1/ATP6V1C1/SLC25A4/RNF41/NUPR1/FYCO1
GO:0043254	BP	regulation of protein-containing complex assembly	21/386	410/18903	0.000115423	0.00289217	0.00244992	21	GFAP/MAP1B/STXBP1/MAP2/NAPB/STMN2/CLIP3/PRKCZ/DAAM2/PAK1/EVL/MAPK9/CDK5R1/PRKCE/STX1A/BAG4/NEK7/MSN/STXBP5/ABCA1/MPP7
GO:0032414	BP	positive regulation of ion transmembrane transporter activity	10/386	115/18903	0.000124638	0.00310093	0.00262675	10	CALM1/PPP3CA/PPP3CB/EHD3/KCNA1/ABCC8/KCNC1/CACNB2/CACNB4/CACNG2
GO:0097120	BP	receptor localization to synapse	7/386	56/18903	0.000137392	0.00339415	0.00287514	7	SNAP25/CLSTN1/NPTX1/CPLX1/PRKCZ/DLG3/CACNG2
GO:0099171	BP	presynaptic modulation of chemical synaptic transmission	4/386	14/18903	0.000145692	0.00357403	0.00302751	4	PRKCB/SYT4/CACNB2/CACNB4
GO:0090278	BP	negative regulation of peptide hormone secretion	6/386	40/18903	0.000148788	0.00362464	0.00307038	6	VSNL1/PPP3CA/CHGA/KCNB1/FKBP1B/ABCC8
GO:0002792	BP	negative regulation of peptide secretion	6/386	41/18903	0.000171325	0.00414488	0.00351107	6	VSNL1/PPP3CA/CHGA/KCNB1/FKBP1B/ABCC8
GO:0030534	BP	adult behavior	11/386	143/18903	0.000173687	0.00417324	0.00353509	11	UCHL1/NRXN1/GABRG2/NRXN3/OXR1/HOMER1/FGF12/GLRB/SCN1A/SLITRK5/CACNB4
GO:0006813	BP	potassium ion transport	15/386	247/18903	0.000179849	0.00429191	0.00363562	15	SNAP25/NSF/SLC9A6/ATP1A1/SLC12A5/KCNB1/RGS7/KCNIP4/NEDD4L/KCNA1/ABCC8/NETO2/KCNC1/HCN1/KCND2
GO:1990830	BP	cellular response to leukemia inhibitory factor	9/386	100/18903	0.000208275	0.00490787	0.00415739	9	EIF4A2/INA/SYNGR1/NEFH/SNX10/RNMT/ADAM23/CACNB4/MCF2
GO:0071805	BP	potassium ion transmembrane transport	14/386	223/18903	0.000208459	0.00490787	0.00415739	14	SNAP25/SLC9A6/ATP1A1/SLC12A5/KCNB1/RGS7/KCNIP4/NEDD4L/KCNA1/ABCC8/NETO2/KCNC1/HCN1/KCND2
GO:1904064	BP	positive regulation of cation transmembrane transport	12/386	171/18903	0.000211655	0.0049499	0.00419299	12	CALM1/PPP3CA/PPP3CB/THY1/EHD3/RGS7/KCNA1/ABCC8/KCNC1/CACNB2/CACNB4/CACNG2
GO:0051650	BP	establishment of vesicle localization	13/386	197/18903	0.000214587	0.00498525	0.00422294	13	MAP2/SNAP91/PRKCZ/DYNC1I1/MYO5A/SYT4/SYNJ1/RASGRP1/AP3B2/TRAPPC6B/TRAPPC2/BBS7/FYCO1
GO:0055074	BP	calcium ion homeostasis	17/386	309/18903	0.000222853	0.00514321	0.00435674	17	CALM1/ATP2A2/PRKCB/ATP2B2/SV2A/THY1/ATP2B1/ANXA6/ITPR1/PRKCE/SNX10/FKBP1B/PIK3CB/ATP2B3/SLC8A2/GRM1/XK
GO:1990823	BP	response to leukemia inhibitory factor	9/386	101/18903	0.000224605	0.00514977	0.0043623	9	EIF4A2/INA/SYNGR1/NEFH/SNX10/RNMT/ADAM23/CACNB4/MCF2
GO:1901019	BP	regulation of calcium ion transmembrane transporter activity	9/386	102/18903	0.000241984	0.00551221	0.00466932	9	CALM1/PPP3CA/PPP3CB/EHD3/AHNAK/FKBP1B/GNB5/CACNB2/CACNB4
GO:0006814	BP	sodium ion transport	15/386	255/18903	0.000253942	0.0057302	0.00485398	15	SLC9A6/ATP1A1/SCN2A/GPD1L/PRKCE/NEDD4L/SCN2B/FGF14/SLC6A17/FGF12/SCN1A/SLC8A2/SCN4B/NETO2/HCN1
GO:0098815	BP	modulation of excitatory postsynaptic potential	6/386	44/18903	0.000255465	0.0057302	0.00485398	6	PRKCZ/NRXN1/STX1A/GRIN2A/RIMS1/SLC8A2
GO:0048172	BP	regulation of short-term neuronal synaptic plasticity	4/386	16/18903	0.000256454	0.0057302	0.00485398	4	SYNGR1/SYT4/SYP/SLC8A2
GO:0006874	BP	cellular calcium ion homeostasis	16/386	284/18903	0.000260011	0.0057729	0.00489015	16	CALM1/ATP2A2/PRKCB/ATP2B2/SV2A/THY1/ATP2B1/ANXA6/ITPR1/PRKCE/FKBP1B/PIK3CB/ATP2B3/SLC8A2/GRM1/XK
GO:0051654	BP	establishment of mitochondrion localization	5/386	29/18903	0.000274284	0.00598242	0.00506763	5	MAP1B/UCHL1/NEFL/WASF1/MARK1
GO:0060074	BP	synapse maturation	5/386	29/18903	0.000274284	0.00598242	0.00506763	5	CLSTN1/NEFL/NRXN1/SEZ6L2/IGSF21
GO:0051656	BP	establishment of organelle localization	21/386	437/18903	0.000275646	0.00598242	0.00506763	21	MAP1B/STXBP1/UCHL1/MAP2/NEFL/SNAP91/WASF1/PRKCZ/DYNC1I1/MYO5A/SYT4/SYNJ1/CHGA/NEFH/RASGRP1/AP3B2/TRAPPC6B/MARK1/TRAPPC2/BBS7/FYCO1
GO:1902905	BP	positive regulation of supramolecular fiber organization	12/386	176/18903	0.000276269	0.00598242	0.00506763	12	MAP1B/STMN2/WASF1/PAK1/EVL/CDK5R1/WASF2/PRKCE/BAG4/ARHGEF10/S100A10/EFEMP2
GO:0070252	BP	actin-mediated cell contraction	9/386	104/18903	0.000280098	0.00602813	0.00510635	9	ATP2A2/ATP1A1/GPD1L/NEDD4L/SCN2B/FGF12/SCN1A/SCN4B/CACNB2
GO:0047496	BP	vesicle transport along microtubule	6/386	45/18903	0.000289754	0.00611325	0.00517845	6	MAP2/PRKCZ/DYNC1I1/RASGRP1/AP3B2/FYCO1
GO:1901021	BP	positive regulation of calcium ion transmembrane transporter activity	6/386	45/18903	0.000289754	0.00611325	0.00517845	6	CALM1/PPP3CA/PPP3CB/EHD3/CACNB2/CACNB4
GO:0099072	BP	regulation of postsynaptic membrane neurotransmitter receptor levels	7/386	63/18903	0.000290053	0.00611325	0.00517845	7	SNAP25/CLSTN1/NPTX1/CPLX1/PRKCZ/DLG3/CACNG2
GO:0061025	BP	membrane fusion	12/386	177/18903	0.000291024	0.00611325	0.00517845	12	SNAP25/SYT1/STXBP1/NSF/CPLX1/DNM1L/VAMP3/SYT13/SYT4/STX1A/RIMS1/RAB13
GO:2000463	BP	positive regulation of excitatory postsynaptic potential	5/386	30/18903	0.000323673	0.0067586	0.00572512	5	PRKCZ/NRXN1/STX1A/GRIN2A/RIMS1
GO:0006936	BP	muscle contraction	18/386	351/18903	0.000345702	0.00717587	0.00607859	18	CALM1/ATP2A2/ATP1A1/EHD3/CHGA/ATP2B1/ANXA6/GPD1L/FKBP1B/NEDD4L/HOMER1/SCN2B/KCNA1/FGF12/SCN1A/SCN4B/CACNB2/MYOM1
GO:0048857	BP	neural nucleus development	7/386	65/18903	0.000352468	0.00724227	0.00613483	7	CALM1/BASP1/INA/SYNGR3/CDK5R1/KCNC1/FGF9
GO:1903522	BP	regulation of blood circulation	15/386	263/18903	0.00035303	0.00724227	0.00613483	15	CALM1/ATP2A2/ATP2B2/ATP1A1/EHD3/CHGA/ATP2B1/GPD1L/FKBP1B/SCN2B/ATP2B3/SLC8A2/SCN4B/CACNB2/HCN1
GO:0050807	BP	regulation of synapse organization	13/386	209/18903	0.00038075	0.00776553	0.00657807	13	CLSTN1/MYCBP2/NPTX1/NRXN1/CDK5R1/HOMER1/SLITRK5/FLRT3/STAU2/LRFN5/SLITRK4/CLSTN3/SLITRK3
GO:0016358	BP	dendrite development	14/386	237/18903	0.000387956	0.00786677	0.00666383	14	MAP1B/MAP2/PPP3CA/PACSIN1/SLC12A5/ZNF365/ELAVL4/CDK5R1/SULT4A1/NEDD4L/SLITRK5/STAU2/MARK1/MCF2
GO:0030073	BP	insulin secretion	12/386	183/18903	0.000394344	0.00795034	0.00673462	12	SNAP25/VSNL1/PPP3CA/PPP3CB/CPLX1/CHGA/KCNB1/PCLO/PRKCE/FKBP1B/STX1A/ABCC8
GO:0072507	BP	divalent inorganic cation homeostasis	18/386	356/18903	0.000409163	0.00820197	0.00694778	18	CALM1/ATP2A2/PRKCB/ATP2B2/SV2A/THY1/ATP2B1/ANXA6/ITPR1/PRKCE/SNX10/FKBP1B/PIK3CB/ATP2B3/KCNA1/SLC8A2/GRM1/XK
GO:0022411	BP	cellular component disassembly	22/386	483/18903	0.000414409	0.00821829	0.0069616	22	CALM1/MAP1B/NAPB/GABARAPL1/STMN2/ATP2A2/NSF/STMN3/KLC1/PRKCB/SH3GL2/DNM1L/MICAL2/MAP4K4/FBXW7/SYNJ1/SLC25A4/PBXIP1/RNF41/ABCC8/DDR2/FYCO1
GO:0007528	BP	neuromuscular junction development	6/386	48/18903	0.000414663	0.00821829	0.0069616	6	MYCBP2/CNTNAP1/UNC13A/CACNB2/CACNB4/CACNG2
GO:0098962	BP	regulation of postsynaptic neurotransmitter receptor activity	4/386	18/18903	0.000417462	0.00822729	0.00696922	4	NPTX1/HOMER1/DLGAP2/DLGAP1
GO:0007628	BP	adult walking behavior	5/386	32/18903	0.000442324	0.00866856	0.00734302	5	UCHL1/OXR1/GLRB/SCN1A/CACNB4
GO:0034767	BP	positive regulation of ion transmembrane transport	12/386	186/18903	0.000456667	0.00889994	0.00753902	12	CALM1/PPP3CA/PPP3CB/THY1/EHD3/RGS7/KCNA1/ABCC8/KCNC1/CACNB2/CACNB4/CACNG2
GO:0003012	BP	muscle system process	21/386	455/18903	0.000469804	0.00906184	0.00767616	21	CALM1/PPP3CA/ATP2A2/ATP1A1/EHD3/CHGA/ATP2B1/ANXA6/MAP2K4/GPD1L/FKBP1B/NEDD4L/HOMER1/SCN2B/KCNA1/FGF12/SCN1A/SCN4B/ABCC8/CACNB2/MYOM1
GO:0048678	BP	response to axon injury	8/386	89/18903	0.000470141	0.00906184	0.00767616	8	MAP1B/NEFL/THY1/MAP2K1/KCNB1/FKBP1B/FLRT3/PCSK1
GO:0050803	BP	regulation of synapse structure or activity	13/386	215/18903	0.000498473	0.00955544	0.00809428	13	CLSTN1/MYCBP2/NPTX1/NRXN1/CDK5R1/HOMER1/SLITRK5/FLRT3/STAU2/LRFN5/SLITRK4/CLSTN3/SLITRK3
GO:0090659	BP	walking behavior	5/386	33/18903	0.000512662	0.00977401	0.00827943	5	UCHL1/OXR1/GLRB/SCN1A/CACNB4
GO:0051646	BP	mitochondrion localization	6/386	50/18903	0.000518875	0.00981323	0.00831265	6	MAP1B/UCHL1/NEFL/WASF1/DNM1L/MARK1
GO:1904862	BP	inhibitory synapse assembly	4/386	19/18903	0.000520314	0.00981323	0.00831265	4	GABRB2/GABRB3/GABRG2/GABRA1
GO:0016049	BP	cell growth	22/386	493/18903	0.000545638	0.0102358	0.00867063	22	SYT1/MAP1B/FAM107A/OLFM1/MAP2/CLSTN1/PPP3CB/NDRG3/NRN1/SLC9A6/SH3GL2/WASF1/PRKCZ/SYT4/MAP2K4/NEDD4L/UNC13A/RIMS1/FLRT3/SH3BP4/CLSTN3/CPNE9
GO:0099174	BP	regulation of presynapse organization	5/386	34/18903	0.000591086	0.0109711	0.00929343	5	SLITRK5/LRFN5/SLITRK4/CLSTN3/SLITRK3
GO:1905606	BP	regulation of presynapse assembly	5/386	34/18903	0.000591086	0.0109711	0.00929343	5	SLITRK5/LRFN5/SLITRK4/CLSTN3/SLITRK3
GO:0051962	BP	positive regulation of nervous system development	15/386	279/18903	0.000653677	0.0120689	0.0102234	15	GFAP/MAP1B/CLSTN1/NEFL/ZNF365/MAP2K1/NRXN1/SYNJ1/SLITRK5/FLRT3/STAU2/TIAM2/SLITRK4/CLSTN3/SLITRK3
GO:0051258	BP	protein polymerization	15/386	281/18903	0.000703358	0.0129182	0.0109429	15	MAP1B/FAM107A/MAP2/NEFL/STMN2/GAS7/CLIP3/WASF1/DNM1L/DAAM2/PAK1/EVL/CDK5R1/PRKCE/BAG4
GO:0006906	BP	vesicle fusion	9/386	119/18903	0.00075491	0.0137928	0.0116837	9	SNAP25/SYT1/STXBP1/CPLX1/VAMP3/SYT13/SYT4/STX1A/RAB13
GO:0086010	BP	membrane depolarization during action potential	5/386	36/18903	0.00077451	0.0139231	0.011794	5	SCN2A/SCN2B/SCN1A/SCN4B/CACNB2
GO:0031338	BP	regulation of vesicle fusion	4/386	21/18903	0.000777914	0.0139231	0.011794	4	SYT1/STXBP1/CPLX1/SYT4
GO:0097049	BP	motor neuron apoptotic process	4/386	21/18903	0.000777914	0.0139231	0.011794	4	NEFL/KCNB1/MAP2K4/ADARB1
GO:0150105	BP	protein localization to cell-cell junction	4/386	21/18903	0.000777914	0.0139231	0.011794	4	TJP1/MAPK9/TJP2/MPP7
GO:0031113	BP	regulation of microtubule polymerization	6/386	54/18903	0.000787547	0.0140239	0.0118795	6	MAP1B/MAP2/STMN2/CLIP3/PAK1/CDK5R1
GO:0007613	BP	memory	9/386	120/18903	0.000801737	0.0142045	0.0120325	9	PPP3CB/PRKCZ/SCN2A/ADCY1/SYT4/PLK2/GRIN2A/SLC8A2/ABCC8
GO:0090174	BP	organelle membrane fusion	9/386	121/18903	0.000850903	0.0149998	0.0127062	9	SNAP25/SYT1/STXBP1/CPLX1/VAMP3/SYT13/SYT4/STX1A/RAB13
GO:0051952	BP	regulation of amine transport	8/386	98/18903	0.000893965	0.0156801	0.0132824	8	SYT1/STXBP1/SV2A/SYT13/SYT4/CHGA/KCNB1/STX1A
GO:0016081	BP	synaptic vesicle docking	3/386	10/18903	0.000911209	0.0159031	0.0134713	3	SNAP25/STX1A/UNC13A
GO:0002790	BP	peptide secretion	13/386	230/18903	0.000934242	0.0162244	0.0137434	13	SNAP25/VSNL1/PPP3CA/PPP3CB/CPLX1/CHGA/KCNB1/PCLO/PRKCE/FKBP1B/STX1A/ABCC8/ABCA1
GO:0050796	BP	regulation of insulin secretion	10/386	149/18903	0.000991232	0.017067	0.0144572	10	SNAP25/VSNL1/PPP3CA/PPP3CB/CHGA/KCNB1/PRKCE/FKBP1B/STX1A/ABCC8
GO:0019228	BP	neuronal action potential	5/386	38/18903	0.000997359	0.017067	0.0144572	5	SCN2A/KCNA1/FGF12/SCN1A/KCND2
GO:0048741	BP	skeletal muscle fiber development	5/386	38/18903	0.000997359	0.017067	0.0144572	5	PPP3CA/PPP3CB/CNTNAP1/HOMER1/XK
GO:0098876	BP	vesicle-mediated transport to the plasma membrane	10/386	150/18903	0.00104319	0.0176449	0.0149468	10	SNAP25/NDRG4/CLSTN1/NSF/PREPL/CPLX1/VAMP3/EHD3/STEAP2/RAB13
GO:0072503	BP	cellular divalent inorganic cation homeostasis	16/386	323/18903	0.00104858	0.0176449	0.0149468	16	CALM1/ATP2A2/PRKCB/ATP2B2/SV2A/THY1/ATP2B1/ANXA6/ITPR1/PRKCE/FKBP1B/PIK3CB/ATP2B3/SLC8A2/GRM1/XK
GO:0048168	BP	regulation of neuronal synaptic plasticity	6/386	57/18903	0.00105125	0.0176449	0.0149468	6	SYNGR1/SYT4/SYP/GRIN2A/SLC8A2/MCTP1
GO:0050433	BP	regulation of catecholamine secretion	6/386	57/18903	0.00105125	0.0176449	0.0149468	6	SYT1/SYT13/SYT4/CHGA/KCNB1/STX1A
GO:0140115	BP	export across plasma membrane	7/386	78/18903	0.00106678	0.0178204	0.0150954	7	CALM1/ATP1A1/ATP2B1/KCNB1/ATP2B3/SLC8A2/ABCA1
GO:0009743	BP	response to carbohydrate	13/386	234/18903	0.0010935	0.0180965	0.0153293	13	VSNL1/MAP1B/PPP3CA/PPP3CB/PRKCB/TXNIP/NPTX1/ZBTB20/KCNB1/MAP2K4/PRKCE/FKBP1B/PCSK1
GO:0006875	BP	cellular metal ion homeostasis	19/386	420/18903	0.00109363	0.0180965	0.0153293	19	CALM1/FTL/ATP2A2/PRKCB/ATP2B2/ATP1A1/SV2A/THY1/ATP2B1/ANXA6/ITPR1/PRKCE/FKBP1B/PIK3CB/ATP2B3/STEAP2/SLC8A2/GRM1/XK
GO:0050432	BP	catecholamine secretion	6/386	58/18903	0.0011527	0.0189138	0.0160216	6	SYT1/SYT13/SYT4/CHGA/KCNB1/STX1A
GO:0071322	BP	cellular response to carbohydrate stimulus	10/386	152/18903	0.00115381	0.0189138	0.0160216	10	VSNL1/PPP3CA/PPP3CB/PRKCB/NPTX1/ZBTB20/KCNB1/MAP2K4/PRKCE/FKBP1B
GO:0048284	BP	organelle fusion	10/386	153/18903	0.0012126	0.0197852	0.0167598	10	SNAP25/SYT1/STXBP1/CPLX1/VAMP3/SYT13/GDAP1/SYT4/STX1A/RAB13
GO:0034764	BP	positive regulation of transmembrane transport	13/386	237/18903	0.00122731	0.0199323	0.0168844	13	CALM1/PPP3CA/PPP3CB/CLIP3/THY1/EHD3/RGS7/KCNA1/ABCC8/KCNC1/CACNB2/CACNB4/CACNG2
GO:0034776	BP	response to histamine	3/386	11/18903	0.001234	0.0199488	0.0168983	3	GABRB2/GABRB3/GABRG2
GO:0099637	BP	neurotransmitter receptor transport	4/386	24/18903	0.00131599	0.0207133	0.017546	4	SNAP25/CLSTN1/CPLX1/CACNG2
GO:1901386	BP	negative regulation of voltage-gated calcium channel activity	4/386	24/18903	0.00131599	0.0207133	0.017546	4	CALM1/PPP3CA/PPP3CB/GNB5
GO:0006892	BP	post-Golgi vesicle-mediated transport	8/386	104/18903	0.00131673	0.0207133	0.017546	8	NSF/PREPL/SCAMP1/VAMP3/EHD3/MYO5A/STEAP2/VPS13A
GO:0009135	BP	purine nucleoside diphosphate metabolic process	8/386	104/18903	0.00131673	0.0207133	0.017546	8	ENO2/GPI/HK1/ZBTB20/TJP2/OGDHL/MPP1/NUPR1
GO:0009179	BP	purine ribonucleoside diphosphate metabolic process	8/386	104/18903	0.00131673	0.0207133	0.017546	8	ENO2/GPI/HK1/ZBTB20/TJP2/OGDHL/MPP1/NUPR1
GO:0060291	BP	long-term synaptic potentiation	8/386	104/18903	0.00131673	0.0207133	0.017546	8	GFAP/SNAP25/FAM107A/PRKCZ/ADCY1/PLK2/GRIN2A/SLC8A2
GO:0051224	BP	negative regulation of protein transport	9/386	129/18903	0.00133912	0.0208783	0.0176857	9	VSNL1/PPP3CA/SYT4/CHGA/KCNB1/FKBP1B/BAG4/HMGCR/ABCC8
GO:0051928	BP	positive regulation of calcium ion transport	9/386	129/18903	0.00133912	0.0208783	0.0176857	9	CALM1/PPP3CA/PPP3CB/THY1/EHD3/ATP2B1/HOMER1/CACNB2/CACNB4
GO:0050770	BP	regulation of axonogenesis	10/386	156/18903	0.00140382	0.0217903	0.0184583	10	CHN1/MAP1B/MAP2/NEFL/THY1/MAP2K1/PAK1/TIAM2/XK/MCF2
GO:0034331	BP	cell junction maintenance	5/386	41/18903	0.00141642	0.0217931	0.0184606	5	TJP1/CNTNAP1/PCLO/ERC2/BSN
GO:0070050	BP	neuron cellular homeostasis	5/386	41/18903	0.00141642	0.0217931	0.0184606	5	ATP2A2/ATP2B2/ATP2B1/ATP2B3/SLC8A2
GO:0015837	BP	amine transport	8/386	106/18903	0.00148846	0.0228013	0.0193147	8	SYT1/STXBP1/SV2A/SYT13/SYT4/CHGA/KCNB1/STX1A
GO:0086065	BP	cell communication involved in cardiac conduction	6/386	61/18903	0.00150243	0.0228161	0.0193272	6	CALM1/ATP1A1/FKBP1B/SCN4B/CACNB2/HCN1
GO:0098900	BP	regulation of action potential	6/386	61/18903	0.00150243	0.0228161	0.0193272	6	CALM1/ATP2A2/KCNB1/FGF12/SLC8A2/HCN1
GO:0001678	BP	cellular glucose homeostasis	10/386	158/18903	0.00154441	0.0233526	0.0197817	10	VSNL1/PPP3CA/PPP3CB/NPTX1/HK1/ZBTB20/KCNB1/PRKCE/FKBP1B/ABCC8
GO:0009132	BP	nucleoside diphosphate metabolic process	9/386	132/18903	0.00157199	0.0236048	0.0199953	9	ENO2/GPI/HK1/ZBTB20/ENTPD6/TJP2/OGDHL/MPP1/NUPR1
GO:0002027	BP	regulation of heart rate	8/386	107/18903	0.00158074	0.0236048	0.0199953	8	CALM1/ATP2A2/GPD1L/FKBP1B/SCN2B/SCN4B/CACNB2/HCN1
GO:0014904	BP	myotube cell development	5/386	42/18903	0.00158128	0.0236048	0.0199953	5	PPP3CA/PPP3CB/CNTNAP1/HOMER1/XK
GO:0016188	BP	synaptic vesicle maturation	3/386	12/18903	0.00162053	0.0238034	0.0201635	3	STXBP1/SYP/UNC13A
GO:0032252	BP	secretory granule localization	3/386	12/18903	0.00162053	0.0238034	0.0201635	3	MAP2/SYT4/RASGRP1
GO:0099509	BP	regulation of presynaptic cytosolic calcium ion concentration	3/386	12/18903	0.00162053	0.0238034	0.0201635	3	ATP2B2/ATP2B1/ATP2B3
GO:0031102	BP	neuron projection regeneration	6/386	62/18903	0.00163529	0.0238034	0.0201635	6	GFAP/MAP1B/NEFL/THY1/MAP2K1/FKBP1B
GO:0046888	BP	negative regulation of hormone secretion	6/386	62/18903	0.00163529	0.0238034	0.0201635	6	VSNL1/PPP3CA/CHGA/KCNB1/FKBP1B/ABCC8
GO:0099601	BP	regulation of neurotransmitter receptor activity	6/386	62/18903	0.00163529	0.0238034	0.0201635	6	NPTX1/HOMER1/DLGAP2/DLGAP1/NETO2/CACNG2
GO:1904950	BP	negative regulation of establishment of protein localization	9/386	133/18903	0.00165645	0.0240117	0.02034	9	VSNL1/PPP3CA/SYT4/CHGA/KCNB1/FKBP1B/BAG4/HMGCR/ABCC8
GO:1903169	BP	regulation of calcium ion transmembrane transport	11/386	188/18903	0.00172177	0.0248558	0.021055	11	CALM1/PPP3CA/PPP3CB/THY1/EHD3/PRKCE/AHNAK/FKBP1B/GNB5/CACNB2/CACNB4
GO:0051954	BP	positive regulation of amine transport	5/386	43/18903	0.00175981	0.0250579	0.0212262	5	SYT1/STXBP1/SYT4/KCNB1/STX1A
GO:0051259	BP	protein complex oligomerization	13/386	247/18903	0.00177575	0.0250579	0.0212262	13	SYT1/GLS/DNM1L/ATL1/EHD3/EVL/KCNB1/HOMER1/KCNA1/KCNC1/HCN1/PRMT8/KCND2
GO:0030038	BP	contractile actin filament bundle assembly	8/386	109/18903	0.00177887	0.0250579	0.0212262	8	TJP1/PAK1/EVL/WASF2/BAG4/ARHGEF10/S100A10/ITGB5
GO:0043149	BP	stress fiber assembly	8/386	109/18903	0.00177887	0.0250579	0.0212262	8	TJP1/PAK1/EVL/WASF2/BAG4/ARHGEF10/S100A10/ITGB5
GO:0034643	BP	establishment of mitochondrion localization, microtubule-mediated	4/386	26/18903	0.00179291	0.0250579	0.0212262	4	MAP1B/UCHL1/NEFL/WASF1
GO:0035235	BP	ionotropic glutamate receptor signaling pathway	4/386	26/18903	0.00179291	0.0250579	0.0212262	4	GRIA2/CDK5R1/GRIN2A/GRIA4
GO:0047497	BP	mitochondrion transport along microtubule	4/386	26/18903	0.00179291	0.0250579	0.0212262	4	MAP1B/UCHL1/NEFL/WASF1
GO:1990806	BP	ligand-gated ion channel signaling pathway	4/386	26/18903	0.00179291	0.0250579	0.0212262	4	GRIA2/CDK5R1/GRIN2A/GRIA4
GO:0016601	BP	Rac protein signal transduction	5/386	44/18903	0.00195268	0.0269685	0.0228446	5	STMN3/WASF1/WASF2/PIK3CB/SSX2IP
GO:0021762	BP	substantia nigra development	5/386	44/18903	0.00195268	0.0269685	0.0228446	5	CALM1/BASP1/INA/SYNGR3/FGF9
GO:1901020	BP	negative regulation of calcium ion transmembrane transporter activity	5/386	44/18903	0.00195268	0.0269685	0.0228446	5	CALM1/PPP3CA/PPP3CB/FKBP1B/GNB5
GO:0006163	BP	purine nucleotide metabolic process	20/386	476/18903	0.00197115	0.0271168	0.0229703	20	ATP6V0C/ENO2/ATP6V1B2/GPI/HK1/DNM1L/ADCY1/ACOT7/ZBTB20/TJP2/SLC25A12/OGDHL/MPP1/HMGCR/NUDT11/ACSS1/NUPR1/CACNB4/ELOVL4/GMPR
GO:0031110	BP	regulation of microtubule polymerization or depolymerization	7/386	87/18903	0.00201861	0.0275536	0.0233403	7	MAP1B/MAP2/STMN2/STMN3/CLIP3/PAK1/CDK5R1
GO:0071277	BP	cellular response to calcium ion	7/386	87/18903	0.00201861	0.0275536	0.0233403	7	SYT1/ADCY1/ITPKB/SYT13/SYT4/KCNB1/CPNE9
GO:0031334	BP	positive regulation of protein-containing complex assembly	11/386	192/18903	0.00203272	0.0276386	0.0234123	11	MAP1B/PAK1/EVL/MAPK9/CDK5R1/PRKCE/BAG4/NEK7/MSN/ABCA1/MPP7
GO:0010745	BP	negative regulation of macrophage derived foam cell differentiation	3/386	13/18903	0.00207496	0.027996	0.023715	3	ABCA1/ABCA5/CRP
GO:0033605	BP	positive regulation of catecholamine secretion	3/386	13/18903	0.00207496	0.027996	0.023715	3	SYT1/KCNB1/STX1A
GO:0051051	BP	negative regulation of transport	20/386	479/18903	0.00211997	0.0284937	0.0241367	20	CALM1/VSNL1/MAP1B/PPP3CA/PPP3CB/PRKCB/PACSIN1/VAMP3/SCAMP5/SYT4/CHGA/KCNB1/PRKCE/FKBP1B/NEDD4L/BAG4/GNB5/HMGCR/MCTP1/ABCC8
GO:0009150	BP	purine ribonucleotide metabolic process	19/386	447/18903	0.00222596	0.029804	0.0252466	19	ATP6V0C/ENO2/ATP6V1B2/GPI/HK1/DNM1L/ADCY1/ACOT7/ZBTB20/TJP2/SLC25A12/OGDHL/MPP1/HMGCR/NUDT11/ACSS1/NUPR1/CACNB4/ELOVL4
GO:0015833	BP	peptide transport	13/386	254/18903	0.00226935	0.0302695	0.0256408	13	SNAP25/VSNL1/PPP3CA/PPP3CB/CPLX1/CHGA/KCNB1/PCLO/PRKCE/FKBP1B/STX1A/ABCC8/ABCA1
GO:0051495	BP	positive regulation of cytoskeleton organization	11/386	195/18903	0.0022947	0.0304373	0.025783	11	MAP1B/STMN2/WASF1/PAK1/EVL/CDK5R1/WASF2/PRKCE/BAG4/ARHGEF10/S100A10
GO:0032413	BP	negative regulation of ion transmembrane transporter activity	7/386	89/18903	0.00229928	0.0304373	0.025783	7	CALM1/PPP3CA/PPP3CB/PRKCE/FKBP1B/NEDD4L/GNB5
GO:0016236	BP	macroautophagy	15/386	317/18903	0.00231953	0.0305898	0.0259122	15	CALM1/UCHL1/ATP6V0C/GABARAPL1/ATP2A2/ATP6V1B2/MOAP1/ATP6V0A1/ATP6V1G2/CDK5R1/ATP6V1C1/SLC25A4/RNF41/NUPR1/FYCO1
GO:0048813	BP	dendrite morphogenesis	9/386	140/18903	0.0023548	0.0307842	0.0260769	9	MAP2/PPP3CA/ZNF365/ELAVL4/CDK5R1/SULT4A1/NEDD4L/SLITRK5/STAU2
GO:0030072	BP	peptide hormone secretion	12/386	225/18903	0.00235918	0.0307842	0.0260769	12	SNAP25/VSNL1/PPP3CA/PPP3CB/CPLX1/CHGA/KCNB1/PCLO/PRKCE/FKBP1B/STX1A/ABCC8
GO:0009185	BP	ribonucleoside diphosphate metabolic process	8/386	114/18903	0.00236059	0.0307842	0.0260769	8	ENO2/GPI/HK1/ZBTB20/TJP2/OGDHL/MPP1/NUPR1
GO:0043954	BP	cellular component maintenance	6/386	67/18903	0.00243808	0.031677	0.0268331	6	TJP1/CNTNAP1/PCLO/ERC2/BSN/HOMER1
GO:1902903	BP	regulation of supramolecular fiber organization	17/386	384/18903	0.00246113	0.0318584	0.0269868	17	MAP1B/MAP2/STMN2/CLIP3/TJP1/WASF1/DAAM2/PAK1/EVL/CDK5R1/WASF2/PRKCE/BAG4/ARHGEF10/S100A10/EFEMP2/AEBP1
GO:0071248	BP	cellular response to metal ion	11/386	198/18903	0.00258342	0.0330607	0.0280053	11	SYT1/NPTX1/ADCY1/ITPKB/SYT13/SYT4/MAPK9/KCNB1/NEK7/KCNA1/CPNE9
GO:0007265	BP	Ras protein signal transduction	16/386	353/18903	0.00258803	0.0330607	0.0280053	16	STMN3/WASF1/ITPKB/MAP4K4/WASF2/RAB15/GNA12/ARHGEF3/PIK3CB/SSX2IP/PLK2/RASGRP1/ARHGEF10/RAB9B/ABCA1/RIT2
GO:0031115	BP	negative regulation of microtubule polymerization	3/386	14/18903	0.00260113	0.0330607	0.0280053	3	MAP2/STMN2/CLIP3
GO:0043650	BP	dicarboxylic acid biosynthetic process	3/386	14/18903	0.00260113	0.0330607	0.0280053	3	GLS/SLC25A12/GLS2
GO:0097091	BP	synaptic vesicle clustering	3/386	14/18903	0.00260113	0.0330607	0.0280053	3	SYN2/SYN1/PCLO
GO:0007015	BP	actin filament organization	19/386	454/18903	0.00264429	0.033488	0.0283673	19	FAM107A/GAS7/PACSIN1/TJP1/WASF1/MICAL2/DAAM2/MYO5A/PAK1/EVL/WASF2/PRKCE/ENAH/BAG4/ARHGEF10/S100A10/FAT1/ITGB5/EFS
GO:0016482	BP	cytosolic transport	10/386	171/18903	0.0027616	0.0348478	0.0295191	10	MAP2/PREPL/RAB6B/MAP2K1/VAMP3/EHD3/SYT4/MSN/RAB9B/VPS13A
GO:1990089	BP	response to nerve growth factor	5/386	48/18903	0.00288085	0.0362223	0.0306834	5	STMN2/SH3GL2/WASF1/ELAVL4/KCNC1
GO:1904427	BP	positive regulation of calcium ion transmembrane transport	7/386	93/18903	0.0029501	0.0369606	0.0313088	7	CALM1/PPP3CA/PPP3CB/THY1/EHD3/CACNB2/CACNB4
GO:0060292	BP	long-term synaptic depression	4/386	30/18903	0.00308232	0.0384796	0.0325955	4	STXBP1/KCNB1/PLK2/STAU2
GO:0051492	BP	regulation of stress fiber assembly	7/386	94/18903	0.00313288	0.0389721	0.0330127	7	TJP1/PAK1/EVL/WASF2/BAG4/ARHGEF10/S100A10
GO:0098969	BP	neurotransmitter receptor transport to postsynaptic membrane	3/386	15/18903	0.00320254	0.0395581	0.0335091	3	SNAP25/CLSTN1/CPLX1
GO:2000671	BP	regulation of motor neuron apoptotic process	3/386	15/18903	0.00320254	0.0395581	0.0335091	3	NEFL/KCNB1/MAP2K4
GO:0006865	BP	amino acid transport	9/386	147/18903	0.00326917	0.0402395	0.0340863	9	GFAP/STXBP1/SV2A/SYT4/SLC6A17/SLC25A12/CACNB4/GRM1/XK
GO:0097106	BP	postsynaptic density organization	4/386	31/18903	0.00348273	0.0427183	0.036186	4	NPTX1/NRXN1/CNTNAP1/SLITRK3
GO:0009259	BP	ribonucleotide metabolic process	19/386	466/18903	0.00351455	0.0429583	0.0363894	19	ATP6V0C/ENO2/ATP6V1B2/GPI/HK1/DNM1L/ADCY1/ACOT7/ZBTB20/TJP2/SLC25A12/OGDHL/MPP1/HMGCR/NUDT11/ACSS1/NUPR1/CACNB4/ELOVL4
GO:0051924	BP	regulation of calcium ion transport	13/386	268/18903	0.00359606	0.043802	0.0371041	13	CALM1/PPP3CA/PPP3CB/THY1/EHD3/ATP2B1/PRKCE/AHNAK/FKBP1B/HOMER1/GNB5/CACNB2/CACNB4
GO:0009914	BP	hormone transport	14/386	300/18903	0.00362386	0.0439879	0.0372615	14	SNAP25/VSNL1/PPP3CA/PPP3CB/SCG5/CPLX1/CHGA/CRYM/KCNB1/PCLO/PRKCE/FKBP1B/STX1A/ABCC8
GO:0050805	BP	negative regulation of synaptic transmission	6/386	73/18903	0.00375593	0.0452246	0.0383092	6	STXBP1/SYT4/KCNB1/PLK2/STAU2/HCN1
GO:0051937	BP	catecholamine transport	6/386	73/18903	0.00375593	0.0452246	0.0383092	6	SYT1/SYT13/SYT4/CHGA/KCNB1/STX1A
GO:0019722	BP	calcium-mediated signaling	11/386	208/18903	0.00376442	0.0452246	0.0383092	11	CALM1/PPP3CA/ATP2A2/PPP3CB/RCAN2/ITPR1/FKBP1B/GRIN2A/SLC8A2/MCTP1/RIT2
GO:0090276	BP	regulation of peptide hormone secretion	10/386	179/18903	0.00382953	0.0455003	0.0385427	10	SNAP25/VSNL1/PPP3CA/PPP3CB/CHGA/KCNB1/PRKCE/FKBP1B/STX1A/ABCC8
GO:0007158	BP	neuron cell-cell adhesion	3/386	16/18903	0.0038824	0.0455003	0.0385427	3	NRXN1/CDK5R1/NRXN3
GO:0098877	BP	neurotransmitter receptor transport to plasma membrane	3/386	16/18903	0.0038824	0.0455003	0.0385427	3	SNAP25/CLSTN1/CPLX1
GO:0099633	BP	protein localization to postsynaptic specialization membrane	3/386	16/18903	0.0038824	0.0455003	0.0385427	3	NPTX1/PRKCZ/CACNG2
GO:0099645	BP	neurotransmitter receptor localization to postsynaptic specialization membrane	3/386	16/18903	0.0038824	0.0455003	0.0385427	3	NPTX1/PRKCZ/CACNG2
GO:1903540	BP	establishment of protein localization to postsynaptic membrane	3/386	16/18903	0.0038824	0.0455003	0.0385427	3	SNAP25/CLSTN1/CPLX1
GO:0070997	BP	neuron death	16/386	368/18903	0.0038825	0.0455003	0.0385427	16	STXBP1/ENO2/NEFL/GABRB2/GPI/SCN2A/FBXW7/CHGA/CDK5R1/KCNB1/MAP2K4/OXR1/BTBD10/ADARB1/NUPR1/DDR2
GO:1903531	BP	negative regulation of secretion by cell	9/386	151/18903	0.00390503	0.0455003	0.0385427	9	VSNL1/PPP3CA/VAMP3/SYT4/CHGA/KCNB1/FKBP1B/HMGCR/ABCC8
GO:0010644	BP	cell communication by electrical coupling	4/386	32/18903	0.00391707	0.0455003	0.0385427	4	CALM1/ATP1A1/FKBP1B/KCNA1
GO:0010743	BP	regulation of macrophage derived foam cell differentiation	4/386	32/18903	0.00391707	0.0455003	0.0385427	4	MAPK9/ABCA1/ABCA5/CRP
GO:0021700	BP	developmental maturation	14/386	304/18903	0.00407307	0.0471562	0.0399454	14	MAP1B/STXBP1/CLSTN1/NEFL/NRXN1/CDK5R1/KCNB1/SEZ6L2/B4GALT6/SNX10/SYP/UNC13A/IGSF21/SRRM4
GO:0051496	BP	positive regulation of stress fiber assembly	5/386	52/18903	0.00409208	0.0472205	0.0399998	5	PAK1/EVL/BAG4/ARHGEF10/S100A10
GO:1901379	BP	regulation of potassium ion transmembrane transport	7/386	99/18903	0.00417977	0.0480593	0.0407104	7	RGS7/KCNIP4/NEDD4L/KCNA1/ABCC8/NETO2/KCNC1
GO:0051056	BP	regulation of small GTPase mediated signal transduction	14/386	305/18903	0.00419217	0.0480593	0.0407104	14	CHN1/STMN3/ITPKB/MAP4K4/ARHGEF3/KALRN/PIK3CB/SSX2IP/RASGRP1/ARHGEF10/TIAM2/ABCA1/RIT2/MCF2
GO:0032984	BP	protein-containing complex disassembly	12/386	242/18903	0.00425098	0.0485747	0.041147	12	CALM1/MAP1B/NAPB/STMN2/ATP2A2/NSF/STMN3/KLC1/SH3GL2/MICAL2/SYNJ1/FYCO1
GO:0002791	BP	regulation of peptide secretion	10/386	182/18903	0.0043054	0.0489711	0.0414828	10	SNAP25/VSNL1/PPP3CA/PPP3CB/CHGA/KCNB1/PRKCE/FKBP1B/STX1A/ABCC8
GO:0019693	BP	ribose phosphate metabolic process	19/386	475/18903	0.00431359	0.0489711	0.0414828	19	ATP6V0C/ENO2/ATP6V1B2/GPI/HK1/DNM1L/ADCY1/ACOT7/ZBTB20/TJP2/SLC25A12/OGDHL/MPP1/HMGCR/NUDT11/ACSS1/NUPR1/CACNB4/ELOVL4
GO:0098659	BP	inorganic cation import across plasma membrane	8/386	126/18903	0.00436705	0.0491013	0.0415931	8	PPP3CA/PPP3CB/SLC9A6/ATP1A1/SLC12A5/STEAP2/SLC8A2/ABCC8
GO:0098661	BP	inorganic anion transmembrane transport	8/386	126/18903	0.00436705	0.0491013	0.0415931	8	GABRB2/SLC12A5/GABRB3/GABRG2/GABRA1/GLRB/SLC25A14/GABRD
GO:0099587	BP	inorganic ion import across plasma membrane	8/386	126/18903	0.00436705	0.0491013	0.0415931	8	PPP3CA/PPP3CB/SLC9A6/ATP1A1/SLC12A5/STEAP2/SLC8A2/ABCC8
GO:0051968	BP	positive regulation of synaptic transmission, glutamatergic	4/386	33/18903	0.00438665	0.0491641	0.0416462	4	STXBP1/NRXN1/GRIN2A/CACNG2
GO:0098978	CC	glutamatergic synapse	46/399	324/19869	8.54274e-26	3.62212e-23	2.25708e-23	46	SNAP25/SYT1/STXBP1/CLSTN1/NAPB/PPP3CA/PPP3CB/SYN2/ATP2B2/SV2A/SH3GL2/NPTX1/CPLX1/PRKCZ/ELAVL4/SCN2A/ADCY1/CADPS/GABRG2/SYT4/ATP2B1/CNKSR2/PCLO/ERC2/STX1A/BSN/HOMER1/ATP2B3/SLC6A17/CDH10/KCNA1/GRIN2A/ADAM23/MAL2/DLGAP2/FLRT3/LRFN5/DLGAP1/DLG3/CACNB4/SLITRK4/RGS7BP/GRM1/CACNG2/CLSTN3/KCND2
GO:0008021	CC	synaptic vesicle	35/399	208/19869	2.44175e-22	5.14353e-20	3.20513e-20	35	SNAP25/SYT1/ATP6V0C/ATP6V1B2/SYN2/SV2A/ATP6V0A1/SYN1/ATP6V1G2/SNAP91/SV2B/APBA2/DNM1L/SCAMP1/SCAMP5/SYNGR1/SYNPR/SYNGR3/SYT4/ATP2B1/RAB15/ATP6V1C1/AMPH/STX1A/BSN/STON2/SYP/SLC6A17/UNC13A/GRIN2A/RAB13/STXBP5/MAL2/MCTP1/ABCC8
GO:0070382	CC	exocytic vesicle	36/399	226/19869	4.14595e-22	5.14353e-20	3.20513e-20	36	SNAP25/SYT1/ATP6V0C/ATP6V1B2/SYN2/SV2A/ATP6V0A1/SYN1/ATP6V1G2/SNAP91/SV2B/APBA2/DNM1L/SCAMP1/SCAMP5/SYNGR1/SYNPR/SYNGR3/SYT13/SYT4/ATP2B1/RAB15/ATP6V1C1/AMPH/STX1A/BSN/STON2/SYP/SLC6A17/UNC13A/GRIN2A/RAB13/STXBP5/MAL2/MCTP1/ABCC8
GO:0097060	CC	synaptic membrane	45/399	378/19869	4.85239e-22	5.14353e-20	3.20513e-20	45	SNAP25/SYT1/STXBP1/CLSTN1/GRIA2/ENO2/GABBR2/ATP2B2/GABRB2/SNAP91/RIMS3/GABRB3/SCN2A/ADCY1/NRXN1/GABRG2/GABRA1/SYNJ1/CNTNAP1/ATP2B1/KCNB1/CNKSR2/ERC2/STX1A/SYP/ATP2B3/CDH10/KCNA1/UNC13A/GRIN2A/RIMS1/GLRB/IGSF21/ADAM23/FLRT3/LRFN5/KCNC1/RGS7BP/GRM1/CACNG2/GRIA4/CLSTN3/GABRD/SLITRK3/KCND2
GO:0030672	CC	synaptic vesicle membrane	27/399	114/19869	1.40276e-21	9.91284e-20	6.17707e-20	27	SYT1/ATP6V0C/ATP6V1B2/SYN2/SV2A/ATP6V0A1/SYN1/ATP6V1G2/SV2B/DNM1L/SCAMP1/SCAMP5/SYNGR1/SYNPR/SYNGR3/SYT4/ATP2B1/ATP6V1C1/AMPH/STX1A/BSN/SYP/SLC6A17/UNC13A/MAL2/MCTP1/ABCC8
GO:0099501	CC	exocytic vesicle membrane	27/399	114/19869	1.40276e-21	9.91284e-20	6.17707e-20	27	SYT1/ATP6V0C/ATP6V1B2/SYN2/SV2A/ATP6V0A1/SYN1/ATP6V1G2/SV2B/DNM1L/SCAMP1/SCAMP5/SYNGR1/SYNPR/SYNGR3/SYT4/ATP2B1/ATP6V1C1/AMPH/STX1A/BSN/SYP/SLC6A17/UNC13A/MAL2/MCTP1/ABCC8
GO:0030133	CC	transport vesicle	44/399	423/19869	2.97134e-19	1.79978e-17	1.12151e-17	44	SNAP25/SYT1/ATP6V0C/ATP6V1B2/SYN2/SV2A/ATP6V0A1/SYN1/ATP6V1G2/SNAP91/NPTX1/SV2B/APBA2/DNM1L/SCAMP1/VAMP3/SCAMP5/SYNGR1/SYNPR/SYNGR3/SYT13/SYT4/CHGA/ATP2B1/ITPR1/RAB15/ATP6V1C1/AMPH/STX1A/BSN/STON2/SYP/SLC6A17/UNC13A/GRIN2A/PCSK2/STEAP2/RAB13/STXBP5/GOLIM4/MAL2/MCTP1/ABCC8/PCSK1
GO:0099572	CC	postsynaptic specialization	39/399	342/19869	1.46948e-18	7.78822e-17	4.85314e-17	39	MAP1B/CLSTN1/GRIA2/NSF/SYN2/ATP2B2/GABRB2/ATP1A1/SYN1/CAP2/PRKCZ/GNG3/ADCY1/GABRG2/CDK5R1/ITPR1/CNKSR2/PCLO/INPP4A/RUSC1/NEFH/STX1A/KALRN/BSN/HOMER1/CDH10/GRIN2A/SLC8A2/DLGAP2/FLRT3/LRFN5/DLGAP1/NETO2/RGS7BP/GRM1/CACNG2/CLSTN3/SLITRK3/KCND2
GO:0098984	CC	neuron to neuron synapse	39/399	351/19869	3.65265e-18	1.72081e-16	1.0723e-16	39	SYT1/MAP1B/CLSTN1/GRIA2/NSF/SYN2/ATP2B2/ATP1A1/SYN1/CAP2/PRKCZ/GNG3/ADCY1/CDK5R1/ITPR1/CNKSR2/PCLO/INPP4A/RUSC1/NEFH/STX1A/KALRN/BSN/HOMER1/GRIN2A/SLC8A2/STXBP5/MAL2/DLGAP2/FLRT3/LRFN5/DLGAP1/NETO2/RGS7BP/GRM1/CACNG2/CLSTN3/SLITRK3/KCND2
GO:0014069	CC	postsynaptic density	36/399	321/19869	5.62829e-17	2.3864e-15	1.48705e-15	36	MAP1B/CLSTN1/GRIA2/NSF/SYN2/ATP2B2/ATP1A1/SYN1/CAP2/PRKCZ/GNG3/ADCY1/CDK5R1/ITPR1/CNKSR2/PCLO/INPP4A/RUSC1/NEFH/STX1A/KALRN/BSN/HOMER1/GRIN2A/SLC8A2/DLGAP2/FLRT3/LRFN5/DLGAP1/NETO2/RGS7BP/GRM1/CACNG2/CLSTN3/SLITRK3/KCND2
GO:0032279	CC	asymmetric synapse	36/399	327/19869	1.02216e-16	3.93995e-15	2.45513e-15	36	MAP1B/CLSTN1/GRIA2/NSF/SYN2/ATP2B2/ATP1A1/SYN1/CAP2/PRKCZ/GNG3/ADCY1/CDK5R1/ITPR1/CNKSR2/PCLO/INPP4A/RUSC1/NEFH/STX1A/KALRN/BSN/HOMER1/GRIN2A/SLC8A2/DLGAP2/FLRT3/LRFN5/DLGAP1/NETO2/RGS7BP/GRM1/CACNG2/CLSTN3/SLITRK3/KCND2
GO:0098982	CC	GABA-ergic synapse	18/399	72/19869	2.9629e-15	1.04689e-13	6.52359e-14	18	ATP2B2/GABRB2/SV2A/GABRG2/GABRA1/ATP2B1/PCLO/ERC2/BSN/ATP2B3/SLC6A17/CDH10/GLRB/LRFN5/CLSTN3/GABRD/SLITRK3/KCND2
GO:0030658	CC	transport vesicle membrane	28/399	222/19869	9.29654e-15	3.0321e-13	1.88942e-13	28	SYT1/ATP6V0C/ATP6V1B2/SYN2/SV2A/ATP6V0A1/SYN1/ATP6V1G2/SV2B/DNM1L/SCAMP1/SCAMP5/SYNGR1/SYNPR/SYNGR3/SYT4/ATP2B1/ITPR1/ATP6V1C1/AMPH/STX1A/BSN/SYP/SLC6A17/UNC13A/MAL2/MCTP1/ABCC8
GO:0043025	CC	neuronal cell body	41/399	497/19869	1.7594e-14	5.32848e-13	3.32038e-13	41	MAP1B/UCHL1/RTN1/OLFM1/MAP2/GRIA2/ENO2/STMN2/ATP2B2/SV2A/THY1/SLC12A5/CPLX1/PRKCZ/ELAVL4/NRXN1/SYT4/CDK5R1/ATP2B1/KCNB1/MAP2K4/UNC5A/CNKSR2/PDE1A/SEZ6L2/GNA12/KCNIP4/HOMER1/KCNA1/PCSK2/SCN1A/SLC8A2/STAU2/KCNC1/PCSK1/TIAM2/RGS7BP/GRIA4/GABRD/SRD5A1/KCND2
GO:0042734	CC	presynaptic membrane	23/399	148/19869	2.59364e-14	7.33135e-13	4.56844e-13	23	SNAP25/SYT1/STXBP1/ATP2B2/SNAP91/RIMS3/SCN2A/NRXN1/CNTNAP1/ATP2B1/ERC2/STX1A/SYP/ATP2B3/CDH10/KCNA1/UNC13A/GRIN2A/RIMS1/IGSF21/ADAM23/KCNC1/RGS7BP
GO:0150034	CC	distal axon	30/399	278/19869	6.87796e-14	1.82266e-12	1.13577e-12	30	SNAP25/MAP1B/BASP1/OLFM1/MAP2/ENO2/NEFL/STMN2/STMN3/KLC1/PRKCB/PACSIN1/THY1/CPLX1/GAD1/ELAVL4/MYO5A/SYNJ1/CDK5R1/SLC2A13/ERC2/PALLD/SYP/KCNA1/UNC13A/SLC8A2/FLRT3/KCNC1/PCSK1/TIAM2
GO:0048786	CC	presynaptic active zone	17/399	75/19869	1.02554e-13	2.55782e-12	1.59388e-12	17	STXBP1/ATP2B2/SV2A/SYN1/RIMS3/GAD1/CNTNAP1/ATP2B1/PCLO/ERC2/STX1A/BSN/SYP/CDH10/UNC13A/RIMS1/PPFIA4
GO:0034702	CC	ion channel complex	29/399	296/19869	2.1158e-12	4.98388e-11	3.10565e-11	29	CALM1/GRIA2/GABRB2/GABRB3/SCN2A/GABRG2/GABRA1/KCNB1/KCNIP4/FKBP1B/SCN2B/KCNA1/GRIN2A/GLRB/SCN1A/STXBP5/SCN4B/ABCC8/DLG3/KCNC1/CACNA2D3/CACNB2/CACNB4/OLFM3/HCN1/CACNG2/GRIA4/GABRD/KCND2
GO:0045211	CC	postsynaptic membrane	27/399	269/19869	7.07632e-12	1.53567e-10	9.56937e-11	27	CLSTN1/GRIA2/GABBR2/ATP2B2/GABRB2/GABRB3/ADCY1/GABRG2/GABRA1/KCNB1/CNKSR2/CDH10/KCNA1/GRIN2A/GLRB/IGSF21/FLRT3/LRFN5/KCNC1/RGS7BP/GRM1/CACNG2/GRIA4/CLSTN3/GABRD/SLITRK3/KCND2
GO:0030285	CC	integral component of synaptic vesicle membrane	11/399	30/19869	7.24375e-12	1.53567e-10	9.56937e-11	11	SYT1/SV2A/ATP6V1G2/SCAMP1/SYNGR1/SYT4/ATP2B1/STX1A/SYP/SLC6A17/MAL2
GO:0098685	CC	Schaffer collateral - CA1 synapse	15/399	72/19869	1.09315e-11	2.20712e-10	1.37534e-10	15	PPP3CA/NEFL/SYN2/SYN1/CPLX1/INA/PRKCZ/APBA2/ADCY1/ITPR1/NEFH/BSN/SYP/GRM1/CACNG2
GO:0099240	CC	intrinsic component of synaptic membrane	21/399	166/19869	2.06659e-11	3.98288e-10	2.48188e-10	21	ATP2B2/GABRB2/SCN2A/ADCY1/GABRG2/ATP2B1/STX1A/ATP2B3/CDH10/KCNA1/GRIN2A/ADAM23/FLRT3/LRFN5/KCNC1/RGS7BP/CACNG2/CLSTN3/GABRD/SLITRK3/KCND2
GO:0098563	CC	intrinsic component of synaptic vesicle membrane	12/399	42/19869	2.34341e-11	4.32002e-10	2.69197e-10	12	SYT1/SV2A/SYN1/ATP6V1G2/SCAMP1/SYNGR1/SYT4/ATP2B1/STX1A/SYP/SLC6A17/MAL2
GO:0099699	CC	integral component of synaptic membrane	20/399	155/19869	4.34473e-11	7.67568e-10	4.78301e-10	20	ATP2B2/GABRB2/SCN2A/ADCY1/GABRG2/ATP2B1/STX1A/ATP2B3/CDH10/KCNA1/GRIN2A/ADAM23/FLRT3/LRFN5/KCNC1/CACNG2/CLSTN3/GABRD/SLITRK3/KCND2
GO:1902495	CC	transmembrane transporter complex	30/399	379/19869	1.84259e-10	3.12503e-09	1.94732e-09	30	CALM1/GRIA2/GABRB2/ATP1A1/GABRB3/SCN2A/GABRG2/GABRA1/KCNB1/KCNIP4/FKBP1B/SCN2B/KCNA1/GRIN2A/GLRB/SCN1A/STXBP5/SCN4B/ABCC8/DLG3/KCNC1/CACNA2D3/CACNB2/CACNB4/OLFM3/HCN1/CACNG2/GRIA4/GABRD/KCND2
GO:0034703	CC	cation channel complex	22/399	222/19869	8.2816e-10	1.35054e-08	8.41572e-09	22	CALM1/GRIA2/SCN2A/KCNB1/KCNIP4/FKBP1B/SCN2B/KCNA1/GRIN2A/SCN1A/SCN4B/ABCC8/DLG3/KCNC1/CACNA2D3/CACNB2/CACNB4/OLFM3/HCN1/CACNG2/GRIA4/KCND2
GO:1990351	CC	transporter complex	30/399	405/19869	9.05018e-10	1.42121e-08	8.85612e-09	30	CALM1/GRIA2/GABRB2/ATP1A1/GABRB3/SCN2A/GABRG2/GABRA1/KCNB1/KCNIP4/FKBP1B/SCN2B/KCNA1/GRIN2A/GLRB/SCN1A/STXBP5/SCN4B/ABCC8/DLG3/KCNC1/CACNA2D3/CACNB2/CACNB4/OLFM3/HCN1/CACNG2/GRIA4/GABRD/KCND2
GO:0030426	CC	growth cone	19/399	167/19869	1.18246e-09	1.79058e-08	1.11578e-08	19	SNAP25/MAP1B/BASP1/OLFM1/MAP2/ENO2/NEFL/STMN2/STMN3/KLC1/THY1/ELAVL4/MYO5A/CDK5R1/SLC2A13/ERC2/PALLD/FLRT3/TIAM2
GO:0030427	CC	site of polarized growth	19/399	173/19869	2.15231e-09	3.14682e-08	1.96091e-08	19	SNAP25/MAP1B/BASP1/OLFM1/MAP2/ENO2/NEFL/STMN2/STMN3/KLC1/THY1/ELAVL4/MYO5A/CDK5R1/SLC2A13/ERC2/PALLD/FLRT3/TIAM2
GO:0031252	CC	cell leading edge	30/399	421/19869	2.25262e-09	3.18371e-08	1.98389e-08	30	FAM107A/STMN2/ATP6V1B2/ATP2B2/PACSIN1/MYH10/THY1/SLC12A5/WASF1/PRKCZ/GABRG2/MYO5A/GABRA1/PAK1/EVL/ATP2B1/LDB2/KCNB1/UNC5A/WASF2/AMPH/PALLD/ENAH/SSX2IP/ANTXR1/RAB13/FAT1/KCNC1/TIAM2/ITGB4
GO:0098936	CC	intrinsic component of postsynaptic membrane	16/399	123/19869	3.46471e-09	4.73883e-08	2.95294e-08	16	ATP2B2/GABRB2/ADCY1/GABRG2/CDH10/KCNA1/GRIN2A/FLRT3/LRFN5/KCNC1/RGS7BP/CACNG2/CLSTN3/GABRD/SLITRK3/KCND2
GO:0099634	CC	postsynaptic specialization membrane	15/399	115/19869	1.0344e-08	1.37059e-07	8.54064e-08	15	GRIA2/ATP2B2/GABRB2/ADCY1/GABRG2/CNKSR2/CDH10/GRIN2A/LRFN5/RGS7BP/GRM1/CACNG2/CLSTN3/SLITRK3/KCND2
GO:0099569	CC	presynaptic cytoskeleton	6/399	10/19869	1.23944e-08	1.5925e-07	9.92346e-08	6	NEFL/RIMS3/PCLO/ERC2/BSN/RIMS1
GO:0099055	CC	integral component of postsynaptic membrane	15/399	118/19869	1.47808e-08	1.84325e-07	1.1486e-07	15	ATP2B2/GABRB2/ADCY1/GABRG2/CDH10/KCNA1/GRIN2A/FLRT3/LRFN5/KCNC1/CACNG2/CLSTN3/GABRD/SLITRK3/KCND2
GO:0098948	CC	intrinsic component of postsynaptic specialization membrane	12/399	79/19869	5.55628e-08	6.73104e-07	4.19436e-07	12	ATP2B2/GABRB2/ADCY1/GABRG2/CDH10/GRIN2A/LRFN5/RGS7BP/CACNG2/CLSTN3/SLITRK3/KCND2
GO:0044306	CC	neuron projection terminus	15/399	131/19869	6.15515e-08	7.2494e-07	4.51738e-07	15	SYT1/UCHL1/PRKCB/PACSIN1/CPLX1/GAD1/SYNJ1/BSN/SYP/KCNA1/UNC13A/SLC8A2/FLRT3/KCNC1/PCSK1
GO:0043204	CC	perikaryon	16/399	154/19869	8.87024e-08	1.01648e-06	6.33408e-07	16	MAP1B/OLFM1/ENO2/SLC12A5/CPLX1/ELAVL4/CDK5R1/KCNB1/MAP2K4/KCNA1/PCSK2/SLC8A2/PCSK1/TIAM2/RGS7BP/KCND2
GO:0030136	CC	clathrin-coated vesicle	18/399	211/19869	2.85025e-07	3.18028e-06	1.98176e-06	18	SYT1/ATP6V0C/ATP6V1B2/ATP6V0A1/ATP6V1G2/SNAP91/SH3GL2/GAD1/SCAMP1/VAMP3/NECAP1/ATP6V1C1/STON2/STEAP2/AP3B2/RAB13/SH3BP4/NECAP2
GO:0099060	CC	integral component of postsynaptic specialization membrane	11/399	76/19869	3.31731e-07	3.60651e-06	2.24735e-06	11	ATP2B2/GABRB2/ADCY1/GABRG2/CDH10/GRIN2A/LRFN5/CACNG2/CLSTN3/SLITRK3/KCND2
GO:0098831	CC	presynaptic active zone cytoplasmic component	6/399	16/19869	4.26633e-07	4.52231e-06	2.81802e-06	6	RIMS3/PCLO/ERC2/BSN/UNC13A/RIMS1
GO:0060076	CC	excitatory synapse	9/399	52/19869	8.32228e-07	8.60645e-06	5.36301e-06	9	SYT1/GRIA2/ATP2B2/SYNJ1/PALLD/BSN/HOMER1/SYP/ATP2B3
GO:0032590	CC	dendrite membrane	8/399	41/19869	1.3191e-06	1.31304e-05	8.18206e-06	8	ATP2B2/THY1/SLC12A5/GABRG2/GABRA1/ATP2B1/KCNB1/KCNC1
GO:0032809	CC	neuronal cell body membrane	7/399	29/19869	1.33162e-06	1.31304e-05	8.18206e-06	7	ATP2B2/THY1/ATP2B1/KCNB1/UNC5A/KCNC1/KCND2
GO:0098839	CC	postsynaptic density membrane	11/399	89/19869	1.67503e-06	1.61412e-05	1.00582e-05	11	GRIA2/ATP2B2/ADCY1/CNKSR2/GRIN2A/LRFN5/RGS7BP/GRM1/CACNG2/CLSTN3/SLITRK3
GO:1902710	CC	GABA receptor complex	6/399	21/19869	2.65488e-06	2.50149e-05	1.55877e-05	6	GABBR2/GABRB2/GABRB3/GABRG2/GABRA1/GABRD
GO:0044298	CC	cell body membrane	7/399	32/19869	2.72626e-06	2.5129e-05	1.56588e-05	7	ATP2B2/THY1/ATP2B1/KCNB1/UNC5A/KCNC1/KCND2
GO:0032589	CC	neuron projection membrane	9/399	60/19869	2.90234e-06	2.61828e-05	1.63155e-05	9	ATP2B2/THY1/SLC12A5/GABRG2/GABRA1/ATP2B1/KCNB1/UNC5A/KCNC1
GO:0043679	CC	axon terminus	12/399	115/19869	3.49504e-06	3.08729e-05	1.9238e-05	12	PRKCB/PACSIN1/CPLX1/GAD1/SYNJ1/SYP/KCNA1/UNC13A/SLC8A2/FLRT3/KCNC1/PCSK1
GO:0098992	CC	neuronal dense core vesicle	5/399	13/19869	3.58953e-06	3.10605e-05	1.9355e-05	5	CADPS/SYT4/CHGA/STXBP5/VPS13A
GO:0098889	CC	intrinsic component of presynaptic membrane	10/399	80/19869	4.48839e-06	3.80615e-05	2.37176e-05	10	ATP2B2/SCN2A/ATP2B1/STX1A/ATP2B3/CDH10/KCNA1/ADAM23/KCNC1/RGS7BP
GO:0031201	CC	SNARE complex	8/399	48/19869	4.60785e-06	3.83084e-05	2.38714e-05	8	SNAP25/NAPB/SYN2/CPLX1/VAMP3/STX1A/STXBP5/STXBP5L
GO:0005925	CC	focal adhesion	24/399	422/19869	5.25046e-06	4.28114e-05	2.66774e-05	24	YWHAG/FAM107A/ATP6V0C/THY1/WASF1/MAP2K1/EHD3/MAP4K4/CD99/PAK1/EVL/ANXA6/AHNAK/PALLD/GNA12/ENAH/MSN/FLRT3/FAT1/ITGB5/DDR2/EFS/ITGB4/TRIP6
GO:0030055	CC	cell-substrate junction	24/399	432/19869	7.78755e-06	6.23004e-05	3.88218e-05	24	YWHAG/FAM107A/ATP6V0C/THY1/WASF1/MAP2K1/EHD3/MAP4K4/CD99/PAK1/EVL/ANXA6/AHNAK/PALLD/GNA12/ENAH/MSN/FLRT3/FAT1/ITGB5/DDR2/EFS/ITGB4/TRIP6
GO:0031045	CC	dense core granule	6/399	26/19869	1.03457e-05	8.12331e-05	5.06194e-05	6	SYT1/CADPS/SYT4/CHGA/STXBP5/VPS13A
GO:0099738	CC	cell cortex region	7/399	39/19869	1.10374e-05	8.50881e-05	5.30217e-05	7	RIMS3/PRKCZ/PCLO/ERC2/BSN/UNC13A/RIMS1
GO:0099146	CC	intrinsic component of postsynaptic density membrane	8/399	54/19869	1.14382e-05	8.66037e-05	5.39661e-05	8	ATP2B2/ADCY1/GRIN2A/LRFN5/RGS7BP/CACNG2/CLSTN3/SLITRK3
GO:0031256	CC	leading edge membrane	14/399	177/19869	1.42886e-05	0.000106287	6.62316e-05	14	FAM107A/ATP2B2/PACSIN1/THY1/SLC12A5/GABRG2/GABRA1/PAK1/ATP2B1/KCNB1/UNC5A/AMPH/ANTXR1/KCNC1
GO:0030665	CC	clathrin-coated vesicle membrane	12/399	132/19869	1.45671e-05	0.000106491	6.63583e-05	12	SYT1/ATP6V0C/ATP6V1B2/ATP6V0A1/ATP6V1G2/SH3GL2/GAD1/VAMP3/NECAP1/ATP6V1C1/AP3B2/NECAP2
GO:0099056	CC	integral component of presynaptic membrane	9/399	73/19869	1.51469e-05	0.000108852	6.783e-05	9	ATP2B2/SCN2A/ATP2B1/STX1A/ATP2B3/CDH10/KCNA1/ADAM23/KCNC1
GO:0030135	CC	coated vesicle	19/399	310/19869	1.80842e-05	0.000127795	7.96339e-05	19	SYT1/ATP6V0C/ATP6V1B2/PACSIN1/ATP6V0A1/ATP6V1G2/SNAP91/SH3GL2/GAD1/SCAMP1/VAMP3/NECAP1/ATP6V1C1/STON2/STEAP2/AP3B2/RAB13/SH3BP4/NECAP2
GO:0048787	CC	presynaptic active zone membrane	6/399	29/19869	2.02853e-05	0.000140999	8.78619e-05	6	STXBP1/ATP2B2/CNTNAP1/ATP2B1/STX1A/CDH10
GO:0031253	CC	cell projection membrane	20/399	344/19869	2.34113e-05	0.000160103	9.97661e-05	20	FAM107A/NDRG4/ATP2B2/PACSIN1/THY1/GPI/SLC12A5/EHD3/GABRG2/GABRA1/PAK1/ATP2B1/KCNB1/UNC5A/GNA12/ANTXR1/MSN/KCNC1/DHRS3/BBS7
GO:1902711	CC	GABA-A receptor complex	5/399	19/19869	2.93588e-05	0.00019759	0.000123126	5	GABRB2/GABRB3/GABRG2/GABRA1/GABRD
GO:0044304	CC	main axon	8/399	63/19869	3.63782e-05	0.000241005	0.00015018	8	MAP1B/MAP2/THY1/SCN2A/CNTNAP1/KCNA1/SCN1A/KCNC1
GO:0097470	CC	ribbon synapse	4/399	11/19869	4.72746e-05	0.000308376	0.000192161	4	SNAP25/ATP2A2/PACSIN1/CACNB2
GO:0043197	CC	dendritic spine	13/399	175/19869	5.54389e-05	0.000356153	0.000221932	13	MAP1B/PPP3CA/GRIA2/ATP2B2/APBA2/CDK5R1/ATP2B1/HOMER1/GRIN2A/SLC8A2/RGS7BP/GRIA4/KCND2
GO:0044309	CC	neuron spine	13/399	176/19869	5.87917e-05	0.000372055	0.000231842	13	MAP1B/PPP3CA/GRIA2/ATP2B2/APBA2/CDK5R1/ATP2B1/HOMER1/GRIN2A/SLC8A2/RGS7BP/GRIA4/KCND2
GO:0099061	CC	integral component of postsynaptic density membrane	7/399	51/19869	6.75425e-05	0.000421147	0.000262433	7	ATP2B2/ADCY1/GRIN2A/LRFN5/CACNG2/CLSTN3/SLITRK3
GO:0030315	CC	T-tubule	7/399	52/19869	7.67164e-05	0.000471417	0.000293758	7	PPP3CB/ATP1A1/SCN2A/AHNAK/SCN2B/SCN1A/CACNB2
GO:0042383	CC	sarcolemma	11/399	136/19869	9.63356e-05	0.000583518	0.000363613	11	PPP3CA/PPP3CB/ATP1A1/SCN2A/KCNB1/AHNAK/SCN2B/SCN1A/SLC8A2/ABCC8/CACNB2
GO:0045121	CC	membrane raft	18/399	326/19869	0.000114821	0.000685693	0.000427281	18	ENO2/ATP2B2/CLIP3/ATP1A1/THY1/HK1/PRKCZ/ADCY1/ATP2B1/UNC5A/MLC1/RGS7/AHNAK/MAL2/S100A10/ABCA1/RIT2/KCND2
GO:0098857	CC	membrane microdomain	18/399	327/19869	0.000119316	0.000702639	0.000437841	18	ENO2/ATP2B2/CLIP3/ATP1A1/THY1/HK1/PRKCZ/ADCY1/ATP2B1/UNC5A/MLC1/RGS7/AHNAK/MAL2/S100A10/ABCA1/RIT2/KCND2
GO:0016471	CC	vacuolar proton-transporting V-type ATPase complex	5/399	25/19869	0.00012147	0.000705523	0.000439638	5	ATP6V0C/ATP6V1B2/ATP6V0A1/ATP6V1G2/ATP6V1C1
GO:0008328	CC	ionotropic glutamate receptor complex	6/399	40/19869	0.000136042	0.000779482	0.000485725	6	GRIA2/GRIN2A/DLG3/OLFM3/CACNG2/GRIA4
GO:0032281	CC	AMPA glutamate receptor complex	5/399	26/19869	0.000147928	0.000836286	0.000521122	5	GRIA2/DLG3/OLFM3/CACNG2/GRIA4
GO:0033176	CC	proton-transporting V-type ATPase complex	5/399	27/19869	0.000178576	0.000996265	0.000620811	5	ATP6V0C/ATP6V1B2/ATP6V0A1/ATP6V1G2/ATP6V1C1
GO:0055037	CC	recycling endosome	13/399	198/19869	0.000192654	0.00106085	0.000661055	13	SLC9A6/CLIP3/SCAMP1/VAMP3/SCAMP5/EHD3/DYNC1I1/MYO5A/MLC1/INPP4A/RAB15/RAB13/MCTP1
GO:0098878	CC	neurotransmitter receptor complex	6/399	45/19869	0.000265297	0.00144213	0.000898644	6	GRIA2/GRIN2A/DLG3/OLFM3/CACNG2/GRIA4
GO:0001518	CC	voltage-gated sodium channel complex	4/399	17/19869	0.000309859	0.00166304	0.0010363	4	SCN2A/SCN2B/SCN1A/SCN4B
GO:0044305	CC	calyx of Held	4/399	18/19869	0.000392106	0.00207816	0.00129498	4	PRKCB/CPLX1/KCNA1/KCNC1
GO:0034705	CC	potassium channel complex	8/399	89/19869	0.000421854	0.00218359	0.00136068	8	CALM1/KCNB1/KCNIP4/KCNA1/ABCC8/KCNC1/HCN1/KCND2
GO:0031594	CC	neuromuscular junction	7/399	68/19869	0.000422298	0.00218359	0.00136068	7	NEFL/SV2A/SYNGR1/SYNGR3/CDK5R1/SYP/UNC13A
GO:0098686	CC	hippocampal mossy fiber to CA3 synapse	5/399	34/19869	0.000548464	0.00277764	0.00173086	5	SYT1/ADCY1/STXBP5/MAL2/CACNG2
GO:0005905	CC	clathrin-coated pit	7/399	71/19869	0.000550288	0.00277764	0.00173086	7	SNAP91/DNM1L/SYNJ1/NECAP1/SH3BP4/DGKD/NECAP2
GO:0034707	CC	chloride channel complex	6/399	52/19869	0.000589302	0.00293958	0.00183176	6	GABRB2/GABRB3/GABRG2/GABRA1/GLRB/GABRD
GO:0099568	CC	cytoplasmic region	15/399	285/19869	0.00068928	0.00336503	0.00209688	15	UCHL1/MAP2/NEFL/RIMS3/WASF1/PRKCZ/MAP2K4/PCLO/ERC2/BSN/UNC13A/RIMS1/AP3B2/STAU2/BBS7
GO:0030662	CC	coated vesicle membrane	12/399	198/19869	0.000690465	0.00336503	0.00209688	12	SYT1/ATP6V0C/ATP6V1B2/ATP6V0A1/ATP6V1G2/SH3GL2/GAD1/VAMP3/NECAP1/ATP6V1C1/AP3B2/NECAP2
GO:0019898	CC	extrinsic component of membrane	16/399	316/19869	0.000701628	0.00338057	0.00210656	16	SNAP25/PPP3CA/SYN1/SNAP91/GNG3/CNKSR2/GNA12/SNX10/KALRN/PIK3CB/CDH10/GNB5/STXBP5/S100A10/VPS13A/CDH12
GO:0055038	CC	recycling endosome membrane	8/399	97/19869	0.000751423	0.00357981	0.00223072	8	SLC9A6/CLIP3/SCAMP1/VAMP3/SCAMP5/EHD3/INPP4A/RAB13
GO:0030027	CC	lamellipodium	12/399	203/19869	0.000859199	0.00404778	0.00252233	12	STMN2/MYH10/WASF1/PAK1/EVL/WASF2/PALLD/ENAH/ANTXR1/RAB13/FAT1/TIAM2
GO:0043198	CC	dendritic shaft	5/399	38/19869	0.000926437	0.00431658	0.00268983	5	MAP2/NSF/HOMER1/STAU2/RGS7BP
GO:0008076	CC	voltage-gated potassium channel complex	7/399	79/19869	0.00104607	0.00482102	0.00300416	7	CALM1/KCNB1/KCNIP4/KCNA1/KCNC1/HCN1/KCND2
GO:0000221	CC	vacuolar proton-transporting V-type ATPase, V1 domain	3/399	11/19869	0.00117629	0.00524997	0.00327145	3	ATP6V1B2/ATP6V1G2/ATP6V1C1
GO:0033180	CC	proton-transporting V-type ATPase, V1 domain	3/399	11/19869	0.00117629	0.00524997	0.00327145	3	ATP6V1B2/ATP6V1G2/ATP6V1C1
GO:0033270	CC	paranode region of axon	3/399	11/19869	0.00117629	0.00524997	0.00327145	3	SCN2A/CNTNAP1/KCNA1
GO:0034706	CC	sodium channel complex	4/399	26/19869	0.00168753	0.00745328	0.00464442	4	SCN2A/SCN2B/SCN1A/SCN4B
GO:0120111	CC	neuron projection cytoplasm	7/399	90/19869	0.00223504	0.00976967	0.00608785	7	UCHL1/MAP2/NEFL/WASF1/MAP2K4/AP3B2/STAU2
GO:0099059	CC	integral component of presynaptic active zone membrane	3/399	14/19869	0.00248131	0.0107355	0.00668969	3	ATP2B2/ATP2B1/CDH10
GO:0019897	CC	extrinsic component of plasma membrane	10/399	172/19869	0.00256182	0.0109718	0.00683697	10	SNAP25/PPP3CA/SNAP91/GNG3/CNKSR2/GNA12/CDH10/GNB5/S100A10/CDH12
GO:0034704	CC	calcium channel complex	6/399	69/19869	0.00260888	0.0110617	0.00689295	6	CALM1/FKBP1B/CACNA2D3/CACNB2/CACNB4/CACNG2
GO:0016469	CC	proton-transporting two-sector ATPase complex	5/399	50/19869	0.00321344	0.0134431	0.00837692	5	ATP6V0C/ATP6V1B2/ATP6V0A1/ATP6V1G2/ATP6V1C1
GO:0044291	CC	cell-cell contact zone	6/399	72/19869	0.00323396	0.0134431	0.00837692	6	SCN2A/PAK1/AHNAK/TJP2/SCN1A/SCN4B
GO:0032839	CC	dendrite cytoplasm	4/399	31/19869	0.00328228	0.0135115	0.00841954	4	MAP2/WASF1/MAP2K4/STAU2
GO:0005912	CC	adherens junction	10/399	179/19869	0.00341276	0.0139136	0.00867007	10	TJP1/AHI1/TJP2/SSX2IP/CDH10/MSN/IGSF21/DLG3/CDH12/MPP7
GO:0098688	CC	parallel fiber to Purkinje cell synapse	3/399	16/19869	0.0037054	0.0149628	0.00932386	3	ATP2B2/SYNJ1/ATP2B3
GO:0030139	CC	endocytic vesicle	15/399	343/19869	0.0041677	0.0166708	0.0103882	15	SYT1/STXBP1/ATP6V0C/GRIA2/ATP6V0A1/SH3GL2/VAMP3/EHD3/RAB13/GOLIM4/RAB9B/ITGB5/CACNG2/GRIA4/ABCA1
GO:0098945	CC	intrinsic component of presynaptic active zone membrane	3/399	17/19869	0.00443301	0.017414	0.0108513	3	ATP2B2/ATP2B1/CDH10
GO:0005938	CC	cell cortex	14/399	312/19869	0.00443564	0.017414	0.0108513	14	ENO2/PRKCB/MYH10/RIMS3/PRKCZ/GAD1/FGF1/PCLO/ERC2/BSN/UNC13A/RIMS1/MPP1/MPP7
GO:0042641	CC	actomyosin	6/399	78/19869	0.00481022	0.0187113	0.0116597	6	FAM107A/MYH10/PRKCZ/PALLD/STX1A/TRIP6
GO:0031300	CC	intrinsic component of organelle membrane	17/399	420/19869	0.00514294	0.0198237	0.0123529	17	SYT1/RTN1/SV2A/SYN1/ATP6V1G2/SCAMP1/SYNGR1/GDAP1/SYT4/ATP2B1/SLC25A4/STX1A/SYP/SLC6A17/STEAP2/MAL2/ELOVL4
GO:0031301	CC	integral component of organelle membrane	16/399	390/19869	0.00576679	0.0220281	0.0137266	16	SYT1/RTN1/SV2A/ATP6V1G2/SCAMP1/SYNGR1/GDAP1/SYT4/ATP2B1/SLC25A4/STX1A/SYP/SLC6A17/STEAP2/MAL2/ELOVL4
GO:0033178	CC	proton-transporting two-sector ATPase complex, catalytic domain	3/399	19/19869	0.00613226	0.0226585	0.0141194	3	ATP6V1B2/ATP6V1G2/ATP6V1C1
GO:0097449	CC	astrocyte projection	3/399	19/19869	0.00613226	0.0226585	0.0141194	3	GFAP/SYT4/SLC2A13
GO:0030175	CC	filopodium	7/399	108/19869	0.00614559	0.0226585	0.0141194	7	MAP2/MYO5A/ENAH/ANTXR1/MSN/FAT1/TIAM2
GO:0030863	CC	cortical cytoskeleton	7/399	108/19869	0.00614559	0.0226585	0.0141194	7	PRKCB/RIMS3/PCLO/ERC2/BSN/RIMS1/MPP1
GO:0005874	CC	microtubule	18/399	466/19869	0.00650255	0.0237679	0.0148107	18	CALM1/TUBB2A/MAP1B/MAP2/GABARAPL1/KLC1/CLIP3/DNM1L/DYNC1I1/WDR47/TUBA4A/SYNJ1/REEP1/KIF3C/RUSC1/PBXIP1/NEK7/STAU2
GO:0042470	CC	melanosome	7/399	110/19869	0.00678041	0.0243635	0.0151818	7	ATP6V1B2/ATP1A1/ATP6V0A1/ATP6V1G2/SYNGR1/MYO5A/ANXA6
GO:0048770	CC	pigment granule	7/399	110/19869	0.00678041	0.0243635	0.0151818	7	ATP6V1B2/ATP1A1/ATP6V0A1/ATP6V1G2/SYNGR1/MYO5A/ANXA6
GO:0043194	CC	axon initial segment	3/399	20/19869	0.00710829	0.025116	0.0156507	3	MAP2/KCNA1/SCN1A
GO:0060077	CC	inhibitory synapse	3/399	20/19869	0.00710829	0.025116	0.0156507	3	GAD1/GABRG2/IGSF21
GO:0045177	CC	apical part of cell	17/399	435/19869	0.00720989	0.0252644	0.0157432	17	ATP6V1B2/ATP2B2/ATP1A1/THY1/TJP1/PRKCZ/ATP2B1/KCNB1/SLC2A13/ATP6V1C1/SNX10/HOMER1/MSN/KCNA1/MAL2/FAT1/DDR2
GO:0046658	CC	anchored component of plasma membrane	5/399	62/19869	0.00807474	0.028063	0.0174871	5	NRN1/THY1/IGSF21/RGS7BP/PRMT8
GO:0042827	CC	platelet dense granule	3/399	21/19869	0.00817114	0.0281672	0.017552	3	FAM3C/ITPR1/RARRES2
GO:0016328	CC	lateral plasma membrane	5/399	64/19869	0.0092109	0.0314953	0.0196259	5	ATP1A1/KCNB1/GNA12/RAB13/MPP7
GO:0043292	CC	contractile fiber	11/399	242/19869	0.0100596	0.0341221	0.0212628	11	CALM1/PPP3CA/PPP3CB/PAK1/CDK5R1/AHNAK/PALLD/FKBP1B/HOMER1/SCN1A/MYOM1
GO:0030667	CC	secretory granule membrane	13/399	313/19869	0.011062	0.0372244	0.023196	13	SNAP25/SYT1/ATP6V0C/ATP6V0A1/SCAMP1/SYNGR1/CADPS/SYT4/ITPR1/SERPINB6/STXBP5/CCDC136/RAB9B
GO:0071782	CC	endoplasmic reticulum tubular network	3/399	24/19869	0.0118958	0.0397151	0.024748	3	ATL1/REEP1/RNF41
GO:0098791	CC	Golgi apparatus subcompartment	15/399	387/19869	0.012017	0.0398061	0.0248047	15	SNAP25/NSF/PREPL/CLIP3/SCAMP1/VAMP3/ATL1/SCAMP5/NMNAT2/NBEA/B4GALT6/RAB13/GOLIM4/TRAPPC6B/PCSK1
GO:0005891	CC	voltage-gated calcium channel complex	4/399	45/19869	0.0124807	0.0410219	0.0255623	4	CACNA2D3/CACNB2/CACNB4/CACNG2
GO:0001725	CC	stress fiber	5/399	70/19869	0.0132702	0.0429509	0.0267643	5	FAM107A/MYH10/PRKCZ/PALLD/TRIP6
GO:0097517	CC	contractile actin filament bundle	5/399	70/19869	0.0132702	0.0429509	0.0267643	5	FAM107A/MYH10/PRKCZ/PALLD/TRIP6
GO:0009925	CC	basal plasma membrane	11/399	254/19869	0.0140394	0.0450962	0.0281011	11	NDRG4/ATP2B2/ATP1A1/TJP1/ATP2B1/WASF2/MLC1/MSN/SLC8A2/DLG3/ITGB4
GO:0043195	CC	terminal bouton	4/399	47/19869	0.0144826	0.0461702	0.0287704	4	CPLX1/SYNJ1/SYP/UNC13A
GO:0022836	MF	gated channel activity	28/386	341/18432	8.15993e-10	3.58065e-07	2.93289e-07	28	SNAP25/GRIA2/GABRB2/GABRB3/SCN2A/GABRG2/GABRA1/KCNB1/ANXA6/ITPR1/KCNIP4/FKBP1B/SCN2B/KCNA1/GRIN2A/GLRB/SCN1A/SCN4B/ABCC8/KCNC1/CACNA2D3/CACNB2/CACNB4/HCN1/CACNG2/GRIA4/GABRD/KCND2
GO:0000149	MF	SNARE binding	16/386	110/18432	1.16824e-09	3.58065e-07	2.93289e-07	16	SNAP25/SYT1/STXBP1/NAPB/NSF/SNAP91/CPLX1/VAMP3/SYT13/SYT4/KCNB1/STX1A/UNC13A/STXBP5/STXBP5L/ABCA1
GO:0019829	MF	ATPase-coupled cation transmembrane transporter activity	11/386	53/18432	1.02124e-08	1.6991e-06	1.39173e-06	11	ATP6V0C/ATP2A2/ATP6V1B2/ATP2B2/ATP1A1/ATP6V0A1/ATP6V1G2/ATP2B1/ATP6V1C1/ATP2B3/ABCC8
GO:0044325	MF	transmembrane transporter binding	16/386	128/18432	1.10871e-08	1.6991e-06	1.39173e-06	16	CALM1/ATP2A2/RIMS3/KCNB1/GPD1L/FKBP1B/NEDD4L/STX1A/HOMER1/FGF12/RIMS1/SCN4B/S100A10/ABCC8/KCNC1/TRAPPC2
GO:0005216	MF	ion channel activity	30/386	446/18432	2.12058e-08	2.59983e-06	2.12951e-06	30	SNAP25/ATP6V0C/GRIA2/GABRB2/SLC12A5/GABRB3/SCN2A/GABRG2/GABRA1/KCNB1/ANXA6/ITPR1/KCNIP4/FKBP1B/SCN2B/KCNA1/GRIN2A/GLRB/SCN1A/SCN4B/ABCC8/KCNC1/CACNA2D3/CACNB2/CACNB4/HCN1/CACNG2/GRIA4/GABRD/KCND2
GO:0016247	MF	channel regulator activity	16/386	145/18432	6.64564e-08	5.20007e-06	4.25936e-06	16	CALM1/PRKCB/PRKCZ/NRXN1/HPCAL4/ITPR1/GPD1L/KCNIP4/FKBP1B/NEDD4L/STX1A/SCN2B/FGF14/FGF12/SCN4B/CACNG2
GO:0017075	MF	syntaxin-1 binding	7/386	19/18432	6.78639e-08	5.20007e-06	4.25936e-06	7	SNAP25/SYT1/STXBP1/NSF/VAMP3/UNC13A/STXBP5
GO:0098918	MF	structural constituent of synapse	7/386	19/18432	6.78639e-08	5.20007e-06	4.25936e-06	7	NEFL/INA/PCLO/ERC2/NEFH/BSN/HOMER1
GO:0042626	MF	ATPase-coupled transmembrane transporter activity	13/386	98/18432	1.31054e-07	8.92621e-06	7.31142e-06	13	ATP6V0C/ATP2A2/ATP6V1B2/ATP2B2/ATP1A1/ATP6V0A1/ATP6V1G2/ATP2B1/ATP6V1C1/ATP2B3/ABCC8/ABCA1/ABCA5
GO:0046873	MF	metal ion transmembrane transporter activity	28/386	436/18432	1.6659e-07	1.0212e-05	8.36458e-06	28	SNAP25/ATP2A2/ATP2B2/SLC9A6/ATP1A1/SLC12A5/SCN2A/ATP2B1/KCNB1/ANXA6/ITPR1/KCNIP4/FKBP1B/SCN2B/ATP2B3/KCNA1/GRIN2A/SCN1A/SLC8A2/SCN4B/ABCC8/KCNC1/CACNA2D3/CACNB2/CACNB4/HCN1/CACNG2/KCND2
GO:0015267	MF	channel activity	30/386	494/18432	2.00782e-07	1.07116e-05	8.77378e-06	30	SNAP25/ATP6V0C/GRIA2/GABRB2/SLC12A5/GABRB3/SCN2A/GABRG2/GABRA1/KCNB1/ANXA6/ITPR1/KCNIP4/FKBP1B/SCN2B/KCNA1/GRIN2A/GLRB/SCN1A/SCN4B/ABCC8/KCNC1/CACNA2D3/CACNB2/CACNB4/HCN1/CACNG2/GRIA4/GABRD/KCND2
GO:0022803	MF	passive transmembrane transporter activity	30/386	495/18432	2.09688e-07	1.07116e-05	8.77378e-06	30	SNAP25/ATP6V0C/GRIA2/GABRB2/SLC12A5/GABRB3/SCN2A/GABRG2/GABRA1/KCNB1/ANXA6/ITPR1/KCNIP4/FKBP1B/SCN2B/KCNA1/GRIN2A/GLRB/SCN1A/SCN4B/ABCC8/KCNC1/CACNA2D3/CACNB2/CACNB4/HCN1/CACNG2/GRIA4/GABRD/KCND2
GO:0019905	MF	syntaxin binding	11/386	71/18432	2.448e-07	1.10728e-05	9.06966e-06	11	SNAP25/SYT1/STXBP1/NAPB/NSF/CPLX1/VAMP3/UNC13A/STXBP5/STXBP5L/ABCA1
GO:0099106	MF	ion channel regulator activity	15/386	140/18432	2.52886e-07	1.10728e-05	9.06966e-06	15	CALM1/PRKCB/PRKCZ/NRXN1/HPCAL4/ITPR1/GPD1L/KCNIP4/FKBP1B/NEDD4L/STX1A/SCN2B/FGF14/FGF12/SCN4B
GO:0005261	MF	cation channel activity	24/386	346/18432	3.25433e-07	1.32993e-05	1.08934e-05	24	SNAP25/ATP6V0C/GRIA2/SLC12A5/SCN2A/KCNB1/ANXA6/ITPR1/KCNIP4/FKBP1B/SCN2B/KCNA1/GRIN2A/SCN1A/SCN4B/ABCC8/KCNC1/CACNA2D3/CACNB2/CACNB4/HCN1/CACNG2/GRIA4/KCND2
GO:0005516	MF	calmodulin binding	17/386	200/18432	1.12642e-06	4.1115e-05	3.36771e-05	17	SYT1/MAP2/PPP3CA/PPP3CB/ATP2B2/MYH10/TJP1/ADCY1/ITPKB/MYO5A/ATP2B1/PDE1A/ATP2B3/UNC13A/SLC8A2/RIT2/AEBP1
GO:0005244	MF	voltage-gated ion channel activity	17/386	201/18432	1.20729e-06	4.1115e-05	3.36771e-05	17	SNAP25/SCN2A/KCNB1/KCNIP4/SCN2B/KCNA1/GRIN2A/SCN1A/SCN4B/ABCC8/KCNC1/CACNA2D3/CACNB2/CACNB4/HCN1/CACNG2/KCND2
GO:0022832	MF	voltage-gated channel activity	17/386	201/18432	1.20729e-06	4.1115e-05	3.36771e-05	17	SNAP25/SCN2A/KCNB1/KCNIP4/SCN2B/KCNA1/GRIN2A/SCN1A/SCN4B/ABCC8/KCNC1/CACNA2D3/CACNB2/CACNB4/HCN1/CACNG2/KCND2
GO:0003779	MF	actin binding	26/386	439/18432	2.11949e-06	6.83816e-05	5.6011e-05	26	MAP1B/FAM107A/GAS7/EPB41L1/MYH10/SYN1/WASF1/CAP2/MICAL2/DAAM2/MYO5A/EVL/CDK5R1/ANXA6/WASF2/PRKCE/KLHL5/PALLD/RUSC1/ENAH/ANTXR1/MSN/ABLIM2/ACTR3B/CACNB2/MYOM1
GO:0015276	MF	ligand-gated ion channel activity	14/386	146/18432	2.43254e-06	7.10069e-05	5.81614e-05	14	GRIA2/GABRB2/GABRB3/GABRG2/GABRA1/ANXA6/ITPR1/FKBP1B/GRIN2A/GLRB/ABCC8/HCN1/GRIA4/GABRD
GO:0022834	MF	ligand-gated channel activity	14/386	146/18432	2.43254e-06	7.10069e-05	5.81614e-05	14	GRIA2/GABRB2/GABRB3/GABRG2/GABRA1/ANXA6/ITPR1/FKBP1B/GRIN2A/GLRB/ABCC8/HCN1/GRIA4/GABRD
GO:0016917	MF	GABA receptor activity	6/386	22/18432	4.55704e-06	0.000126976	0.000104005	6	GABBR2/GABRB2/GABRB3/GABRG2/GABRA1/GABRD
GO:0015085	MF	calcium ion transmembrane transporter activity	13/386	135/18432	5.30984e-06	0.000141519	0.000115917	13	ATP2A2/ATP2B2/ATP2B1/ANXA6/ITPR1/FKBP1B/ATP2B3/GRIN2A/SLC8A2/CACNA2D3/CACNB2/CACNB4/CACNG2
GO:0022824	MF	transmitter-gated ion channel activity	9/386	65/18432	8.01088e-06	0.000196427	0.000160892	9	GRIA2/GABRB2/GABRB3/GABRG2/GABRA1/GRIN2A/GLRB/GRIA4/GABRD
GO:0022835	MF	transmitter-gated channel activity	9/386	65/18432	8.01088e-06	0.000196427	0.000160892	9	GRIA2/GABRB2/GABRB3/GABRG2/GABRA1/GRIN2A/GLRB/GRIA4/GABRD
GO:0022843	MF	voltage-gated cation channel activity	13/386	151/18432	1.79851e-05	0.000424032	0.000347323	13	SNAP25/KCNB1/SCN2B/KCNA1/GRIN2A/ABCC8/KCNC1/CACNA2D3/CACNB2/CACNB4/HCN1/CACNG2/KCND2
GO:0005230	MF	extracellular ligand-gated ion channel activity	9/386	74/18432	2.34681e-05	0.000532813	0.000436424	9	GRIA2/GABRB2/GABRB3/GABRG2/GABRA1/GRIN2A/GLRB/GRIA4/GABRD
GO:0004890	MF	GABA-A receptor activity	5/386	19/18432	3.58233e-05	0.00075723	0.000620244	5	GABRB2/GABRB3/GABRG2/GABRA1/GABRD
GO:0099095	MF	ligand-gated anion channel activity	5/386	19/18432	3.58233e-05	0.00075723	0.000620244	5	GABRB2/GABRB3/GABRG2/GABRA1/GLRB
GO:0005246	MF	calcium channel regulator activity	7/386	45/18432	3.82283e-05	0.000781131	0.00063982	7	CALM1/PRKCB/NRXN1/HPCAL4/ITPR1/FKBP1B/STX1A
GO:0019894	MF	kinesin binding	7/386	46/18432	4.42863e-05	0.000875725	0.000717302	7	CLSTN1/KLC1/NEFH/ARHGEF10/STAU2/KCNC1/CLSTN3
GO:0015662	MF	P-type ion transporter activity	5/386	20/18432	4.69468e-05	0.000899324	0.000736632	5	ATP2A2/ATP2B2/ATP1A1/ATP2B1/ATP2B3
GO:0019855	MF	calcium channel inhibitor activity	4/386	11/18432	5.5617e-05	0.00103313	0.000846231	4	CALM1/ITPR1/FKBP1B/STX1A
GO:0015399	MF	primary active transmembrane transporter activity	13/386	169/18432	5.87563e-05	0.00105934	0.000867702	13	ATP6V0C/ATP2A2/ATP6V1B2/ATP2B2/ATP1A1/ATP6V0A1/ATP6V1G2/ATP2B1/ATP6V1C1/ATP2B3/ABCC8/ABCA1/ABCA5
GO:0022853	MF	active ion transmembrane transporter activity	17/386	278/18432	8.4402e-05	0.00147824	0.00121082	17	ATP6V0C/ATP2A2/ATP6V1B2/ATP2B2/SLC9A6/ATP1A1/ATP6V0A1/ATP6V1G2/SLC12A5/ATP2B1/SLC2A13/ATP6V1C1/SLC25A4/ATP2B3/SLC25A12/SLC8A2/ABCC8
GO:0030594	MF	neurotransmitter receptor activity	10/386	111/18432	0.000113742	0.00171249	0.00140269	10	GRIA2/GABRB2/GABRB3/GABRG2/GABRA1/GRIN2A/GLRB/GRM1/GRIA4/GABRD
GO:0022851	MF	GABA-gated chloride ion channel activity	4/386	13/18432	0.00011656	0.00171249	0.00140269	4	GABRB2/GABRB3/GABRG2/GABRA1
GO:0099186	MF	structural constituent of postsynapse	4/386	13/18432	0.00011656	0.00171249	0.00140269	4	NEFL/INA/NEFH/HOMER1
GO:0005248	MF	voltage-gated sodium channel activity	5/386	24/18432	0.000120125	0.00171249	0.00140269	5	SCN2A/SCN2B/SCN1A/SCN4B/HCN1
GO:0042625	MF	ATPase-coupled ion transmembrane transporter activity	5/386	24/18432	0.000120125	0.00171249	0.00140269	5	ATP6V0C/ATP6V1B2/ATP6V0A1/ATP6V1G2/ATP6V1C1
GO:0044769	MF	ATPase activity, coupled to transmembrane movement of ions, rotational mechanism	5/386	24/18432	0.000120125	0.00171249	0.00140269	5	ATP6V0C/ATP6V1B2/ATP6V0A1/ATP6V1G2/ATP6V1C1
GO:0046961	MF	proton-transporting ATPase activity, rotational mechanism	5/386	24/18432	0.000120125	0.00171249	0.00140269	5	ATP6V0C/ATP6V1B2/ATP6V0A1/ATP6V1G2/ATP6V1C1
GO:0140358	MF	P-type transmembrane transporter activity	5/386	24/18432	0.000120125	0.00171249	0.00140269	5	ATP2A2/ATP2B2/ATP1A1/ATP2B1/ATP2B3
GO:0015079	MF	potassium ion transmembrane transporter activity	12/386	158/18432	0.000126934	0.00176842	0.0014485	12	SNAP25/SLC9A6/ATP1A1/SLC12A5/KCNB1/KCNIP4/SCN2B/KCNA1/ABCC8/KCNC1/HCN1/KCND2
GO:0017080	MF	sodium channel regulator activity	6/386	40/18432	0.000170522	0.00232289	0.00190267	6	GPD1L/NEDD4L/SCN2B/FGF14/FGF12/SCN4B
GO:0022804	MF	active transmembrane transporter activity	21/386	417/18432	0.000205033	0.00273229	0.00223801	21	ATP6V0C/ATP2A2/ATP6V1B2/ATP2B2/SLC9A6/ATP1A1/ATP6V0A1/ATP6V1G2/SLC12A5/ATP2B1/SLC2A13/ATP6V1C1/SLC25A4/ATP2B3/SLC6A17/SLC25A12/SLC8A2/ABCC8/SLC25A14/ABCA1/ABCA5
GO:0005237	MF	inhibitory extracellular ligand-gated ion channel activity	4/386	15/18432	0.00021525	0.00276714	0.00226655	4	GABRB2/GABRG2/GABRA1/GLRB
GO:0009678	MF	pyrophosphate hydrolysis-driven proton transmembrane transporter activity	5/386	27/18432	0.000216676	0.00276714	0.00226655	5	ATP6V0C/ATP6V1B2/ATP6V0A1/ATP6V1G2/ATP6V1C1
GO:0035254	MF	glutamate receptor binding	6/386	42/18432	0.000224979	0.00281453	0.00230537	6	NSF/ATP2B2/CDK5R1/HOMER1/NETO2/CACNG2
GO:0048306	MF	calcium-dependent protein binding	8/386	81/18432	0.000291885	0.00357851	0.00293114	8	CALM1/SNAP25/SYT1/STMN2/SYN1/ANXA6/STX1A/S100A10
GO:0060090	MF	molecular adaptor activity	23/386	492/18432	0.000303406	0.00364683	0.0029871	23	SNAP25/NAPB/NEFL/SYN1/MAP2K1/VAMP3/FBXW7/PAK1/MAP2K4/NMNAT2/NEFH/STX1A/HOMER1/TJP2/STON2/GNB5/DLGAP2/FLRT3/DLGAP1/ARRDC4/NUPR1/XK/MPP7
GO:0030674	MF	protein-macromolecule adaptor activity	18/386	347/18432	0.000405617	0.0047816	0.00391658	18	SNAP25/NAPB/NEFL/SYN1/MAP2K1/VAMP3/FBXW7/NMNAT2/NEFH/STX1A/HOMER1/TJP2/STON2/GNB5/FLRT3/ARRDC4/XK/MPP7
GO:0004708	MF	MAP kinase kinase activity	4/386	18/18432	0.000459115	0.00531014	0.00434951	4	MAP2K1/MAPK10/MAP2K4/MAP3K9
GO:0008200	MF	ion channel inhibitor activity	5/386	32/18432	0.000495997	0.00563048	0.0046119	5	CALM1/ITPR1/FKBP1B/NEDD4L/STX1A
GO:0016248	MF	channel inhibitor activity	5/386	33/18432	0.000574626	0.00640447	0.00524587	5	CALM1/ITPR1/FKBP1B/NEDD4L/STX1A
GO:0005544	MF	calcium-dependent phospholipid binding	6/386	54/18432	0.000897111	0.00982016	0.00804364	6	SYT1/SYT13/SYT4/ANXA6/PCLO/CPNE9
GO:0098960	MF	postsynaptic neurotransmitter receptor activity	7/386	75/18432	0.000977238	0.0103594	0.00848535	7	GABRB2/GABRB3/GABRG2/GABRA1/GLRB/GRM1/GABRD
GO:0005522	MF	profilin binding	3/386	10/18432	0.000980173	0.0103594	0.00848535	3	EVL/PCLO/ENAH
GO:0035255	MF	ionotropic glutamate receptor binding	4/386	22/18432	0.00102724	0.0106729	0.00874208	4	NSF/CDK5R1/NETO2/CACNG2
GO:0005267	MF	potassium channel activity	9/386	122/18432	0.00107546	0.0109432	0.00896351	9	SNAP25/KCNB1/KCNIP4/SCN2B/KCNA1/ABCC8/KCNC1/HCN1/KCND2
GO:0005231	MF	excitatory extracellular ligand-gated ion channel activity	6/386	56/18432	0.00108896	0.0109432	0.00896351	6	GABRB2/GABRB3/GABRG2/GABRA1/GLRB/GABRD
GO:0005249	MF	voltage-gated potassium channel activity	8/386	99/18432	0.00112208	0.0110941	0.00908714	8	SNAP25/KCNB1/SCN2B/KCNA1/ABCC8/KCNC1/HCN1/KCND2
GO:1904315	MF	transmitter-gated ion channel activity involved in regulation of postsynaptic membrane potential	6/386	58/18432	0.0013108	0.0127543	0.010447	6	GABRB2/GABRB3/GABRG2/GABRA1/GLRB/GABRD
GO:0001786	MF	phosphatidylserine binding	6/386	61/18432	0.00170629	0.0160917	0.0131806	6	SYT1/SYT13/SYT4/ANXA6/MARK1/OSBPL10
GO:0099529	MF	neurotransmitter receptor activity involved in regulation of postsynaptic membrane potential	6/386	61/18432	0.00170629	0.0160917	0.0131806	6	GABRB2/GABRB3/GABRG2/GABRA1/GLRB/GABRD
GO:0106310	MF	protein serine kinase activity	17/386	363/18432	0.00177585	0.0164938	0.01351	17	PRKACB/PRKCB/MAP2K1/PRKCZ/NUAK1/MAPK10/MAP4K4/PAK1/MAPK9/MAP2K4/PRKCE/KALRN/NEK7/PIK3CB/PLK2/MAP3K9/MARK1
GO:0005200	MF	structural constituent of cytoskeleton	8/386	107/18432	0.00184959	0.0169224	0.0138611	8	GFAP/TUBB2A/NEFL/NEFM/INA/TUBA4A/NEFH/MSN
GO:0008066	MF	glutamate receptor activity	4/386	27/18432	0.00226946	0.0203256	0.0166486	4	GRIA2/GRIN2A/GRM1/GRIA4
GO:0015078	MF	proton transmembrane transporter activity	9/386	136/18432	0.00228787	0.0203256	0.0166486	9	ATP6V0C/ATP6V1B2/SLC9A6/ATP6V0A1/ATP6V1G2/SLC2A13/ATP6V1C1/SLC25A4/SLC25A12
GO:0004712	MF	protein serine/threonine/tyrosine kinase activity	5/386	45/18432	0.00240945	0.0210999	0.0172828	5	MAP2K1/MAPK10/MAPK9/MAP2K4/MAP3K9
GO:0005272	MF	sodium channel activity	5/386	46/18432	0.00265762	0.0229454	0.0187944	5	SCN2A/SCN2B/SCN1A/SCN4B/HCN1
GO:0019992	MF	diacylglycerol binding	3/386	14/18432	0.00279365	0.0233409	0.0191184	3	UNC13A/RASGRP1/DGKD
GO:0044548	MF	S100 protein binding	3/386	14/18432	0.00279365	0.0233409	0.0191184	3	ATP2A2/FGF1/AHNAK
GO:0043178	MF	alcohol binding	7/386	90/18432	0.00281766	0.0233409	0.0191184	7	ANXA6/ITPR1/PRKCE/SYP/PLCL2/ABCA1/OSBPL10
GO:0030695	MF	GTPase regulator activity	20/386	488/18432	0.00347917	0.0280623	0.0229857	20	CHN1/RUNDC3A/THY1/MYCBP2/DNM1L/HERC1/TBC1D9/RGS7/ARHGEF3/KALRN/RIMS1/RASGRP1/GNB5/ARHGEF10/STXBP5/SGSM1/SH3BP4/STXBP5L/TIAM2/MCF2
GO:0060589	MF	nucleoside-triphosphatase regulator activity	20/386	488/18432	0.00347917	0.0280623	0.0229857	20	CHN1/RUNDC3A/THY1/MYCBP2/DNM1L/HERC1/TBC1D9/RGS7/ARHGEF3/KALRN/RIMS1/RASGRP1/GNB5/ARHGEF10/STXBP5/SGSM1/SH3BP4/STXBP5L/TIAM2/MCF2
GO:0005262	MF	calcium channel activity	8/386	119/18432	0.00358716	0.0285576	0.0233914	8	ANXA6/ITPR1/FKBP1B/GRIN2A/CACNA2D3/CACNB2/CACNB4/CACNG2
GO:0004698	MF	calcium-dependent protein kinase C activity	3/386	16/18432	0.00416656	0.0327449	0.0268212	3	PRKCB/PRKCZ/PRKCE
GO:0003924	MF	GTPase activity	15/386	331/18432	0.00438585	0.034032	0.0278754	15	TUBB2A/RAB6B/DNM1L/GNG3/ATL1/DIRAS2/RAB15/RGS7/GNA12/GNB5/RAB13/RAB9B/RASL12/RIT2/RASL11B
GO:0004697	MF	protein kinase C activity	3/386	17/18432	0.0049816	0.0381715	0.0312661	3	PRKCB/PRKCZ/PRKCE
GO:0005254	MF	chloride channel activity	6/386	78/18432	0.00587061	0.0444282	0.0363909	6	GABRB2/GABRB3/GABRG2/GABRA1/GLRB/GABRD
GO:0005525	MF	GTP binding	16/386	379/18432	0.00648302	0.0484646	0.0396971	16	TUBB2A/SCG5/RAB6B/DNM1L/ATL1/DIRAS2/EHD3/TUBA4A/ANXA6/RAB15/GNA12/RAB13/RAB9B/RASL12/RIT2/RASL11B
